# Supplementary material for: Whole-genome sequencing reveals transmission pattern and drug resistance of Mycobacterium tuberculosis intra- or inter-hosts
Source: Front Cell Infect Microbiol. 2025 Jan 21;14:1488547. doi: 10.3389/fcimb.2024.1488547 (PMC11790449; doi:10.3389/fcimb.2024.1488547)
Supplement: Supplementary file 3 [file Table2.xlsx]

## Sheet: 2a
Supplementary Table 2. The 6 representative MTB genomes for simulating mixed infection samples and the identification result of mixed infection samples based on 6 genomes.
Supplementary Table 2a. The assembly accessions and lineages of 6 representative MTB genomes.
Assembly_accession	Lineage
GCF_001322905.1	lineage 1
GCF_001997495.1	lineage 2(Beijing)
GCF_001380195.1	lineage 3
GCF_001997425.1	lineage 4
GCF_001391595.1	lineage 5
GCF_001388995.1	lineage 6

## Sheet: 2b
Supplementary Table 2. The six representative MTB genomes for simulating mixed infection samples and the identification result of mixed infection samples.
Supplementary Table 2b.The identification result of mixed infection samples based on 6 genomes.
sample	minority.ks.pvalue	minority.ksd	minority.cohensD	majority.ks.pvalue	majority.ksd	majority.cohensD	minority.kurtosis	majority.kurtosis	minority.skewness	majority.skewness	minority.mean	majority.mean	minority.sd	majority.sd	minority.shapiro.pvalue	majority.shapiro.pvalue	homoSNPs	heteSNPs	minority.heteSNPs	majority.heteSNPs	filtered.heteSNPs	filtered.minority.heteSNPs	filtered.majority.heteSNPs	heteSNPs/totalSNPs	minority.ref.sd	majority.ref.sd	mixed.infection
lineage1-100	NA	NA	NA	NA	NA	NA	NA	NA	NA	NA	NA	NA	NA	NA	NA	NA	937	0	0	0	NA	NA	NA	0	NA	NA	0
lineage2-100	NA	NA	NA	NA	NA	NA	NA	NA	NA	NA	NA	NA	NA	NA	NA	NA	903	0	0	0	NA	NA	NA	0	NA	NA	0
lineage3-100	NA	NA	NA	NA	NA	NA	NA	NA	NA	NA	NA	NA	NA	NA	NA	NA	730	0	0	0	NA	NA	NA	0	NA	NA	0
lineage4-100	NA	NA	NA	NA	NA	NA	NA	NA	NA	NA	NA	NA	NA	NA	NA	NA	567	0	0	0	NA	NA	NA	0	NA	NA	0
lineage5-100	NA	NA	NA	NA	NA	NA	NA	NA	NA	NA	NA	NA	NA	NA	NA	NA	931	0	0	0	NA	NA	NA	0	NA	NA	0
lineage6-100	NA	NA	NA	NA	NA	NA	NA	NA	NA	NA	NA	NA	NA	NA	NA	NA	717	0	0	0	NA	NA	NA	0	NA	NA	0
lineage3-5-lineage6-95	NA	NA	NA	0.000685917	0.209945	0.00523607	NA	0.844592	NA	-0.970575	NA	0.932646	NA	0.0139168	NA	7.39765e-08	522	187	2	185	181	NA	181	0.263752	NA	0.0212	0
lineage5-5-lineage6-95	NA	NA	NA	0.0011158	0.208092	0.00780269	NA	0.0517831	NA	-0.801099	NA	0.929297	NA	0.0154282	NA	2.01302e-07	537	175	0	175	173	NA	173	0.245787	NA	0.0212	0
lineage2-5-lineage6-95	NA	NA	NA	0.00325008	0.188889	0.00188903	NA	0.164093	NA	-0.836127	NA	0.93109	NA	0.015024	NA	5.1297e-08	531	185	1	184	180	NA	180	0.25838	NA	0.0212	0
lineage3-5-lineage5-95	NA	NA	NA	0.0053796	0.151751	0.0211876	NA	0.017929	NA	-0.830706	NA	0.930365	NA	0.0152164	NA	6.91126e-10	668	262	2	260	257	NA	257	0.28172	NA	0.0212	0
lineage4-5-lineage5-95	NA	NA	NA	0.00590247	0.157447	0.026021	NA	1.12517	NA	-1.11907	NA	0.929934	NA	0.0153511	NA	1.1372e-10	689	239	0	239	235	NA	235	0.257543	NA	0.0212	0
lineage1-5-lineage5-95	NA	NA	NA	0.00670328	0.138983	0.00516008	NA	1.05016	NA	-1.21049	NA	0.928014	NA	0.0171363	NA	6.79129e-14	627	300	1	299	295	NA	295	0.323625	NA	0.0212	0
lineage3-3-lineage5-97	NA	NA	NA	0.00918641	0.224299	0.00872083	NA	0.551681	NA	-0.850025	NA	0.939318	NA	0.0101237	NA	5.07776e-07	825	109	0	109	107	NA	107	0.116702	NA	0.0183	0
lineage2-5-lineage5-95	0.699374	0.5	0.133628	0.000148852	0.190114	0.0223791	-2.39221	-0.0962415	0.0394197	-0.901062	0.121872	0.930812	0.0125547	0.0150886	0.112449	6.5307e-12	660	268	4	264	267	4	263	0.288793	0.0287	0.0212	1
lineage4-5-lineage6-95	NA	NA	NA	0.0140373	0.183673	0.0329014	NA	0.138919	NA	-0.824178	NA	0.931958	NA	0.0137377	NA	3.46813e-06	571	149	0	149	147	NA	147	0.206944	NA	0.0212	1
lineage1-5-lineage6-95	0.6	0.666667	0.201688	0.0207464	0.152284	0.00927514	-2.33333	0.272929	-0.349676	-0.781337	0.139242	0.930578	0.0124625	0.0157343	0.274479	5.28403e-07	511	201	3	198	200	3	197	0.282303	0.0333	0.0212	1
lineage3-10-lineage5-90	0.0366311	0.2	0.00288256	0.0238106	0.0923077	0.0345691	0.0597137	-0.503425	1.04125	-0.39902	0.150112	0.898378	0.0226965	0.0289526	9.82064e-08	1.50817e-07	386	625	100	525	620	100	520	0.6182	0.0356	0.0299	1
lineage1-3-lineage6-97	NA	NA	NA	0.0361258	0.236111	0.0714193	NA	2.97629	NA	-1.7643	NA	0.938647	NA	0.0106327	NA	2.47952e-08	649	73	0	73	72	NA	72	0.101108	NA	0.0183	1
lineage2-5-lineage3-95	NA	NA	NA	0.0366311	0.166667	0.0156077	NA	-0.472589	NA	-0.656855	NA	0.928363	NA	0.0160848	NA	2.55522e-06	580	145	1	144	144	NA	144	0.2	NA	0.0212	1
lineage2-3-lineage4-97	NA	NA	NA	0.0408131	0.324324	0.0485311	NA	0.595526	NA	-1.02435	NA	0.940108	NA	0.0117413	NA	0.000334874	525	37	0	37	37	NA	37	0.0658363	NA	0.0183	1
lineage3-5-lineage4-95	NA	NA	NA	0.0417823	0.184211	0.015722	NA	-0.0920938	NA	-0.91488	NA	0.935122	NA	0.0106222	NA	5.08836e-07	447	118	1	117	114	NA	114	0.20885	NA	0.0183	1
lineage2-10-lineage4-90	0.347716	0.116279	0.017598	0.043428	0.12766	0.026021	0.26573	0.0854821	0.383015	-0.661892	0.14468	0.898422	0.0183946	0.0296859	0.00789009	7.6442e-06	375	365	129	236	364	129	235	0.493243	0.0333	0.0299	1
lineage1-5-lineage4-95	NA	NA	NA	0.0601007	0.184466	0.00820811	NA	0.79994	NA	-1.23383	NA	0.93079	NA	0.0160798	NA	3.50226e-08	463	105	1	104	103	NA	103	0.184859	NA	0.0212	1
lineage1-3-lineage3-97	NA	NA	NA	0.0603931	0.25	0.0498318	NA	-0.22533	NA	-0.928371	NA	0.936548	NA	0.0116753	NA	4.80552e-05	702	57	0	57	56	NA	56	0.0750988	NA	0.0183	1
lineage1-5-lineage3-95	NA	NA	NA	0.0615968	0.151316	0.0135106	NA	0.0817206	NA	-0.803246	NA	0.926871	NA	0.018665	NA	1.65514e-06	602	153	0	153	152	NA	152	0.202649	NA	0.0212	1
lineage1-10-lineage5-90	0.575121	0.101695	0.0105069	0.0774315	0.0793037	0.0317047	0.473371	-0.447956	0.510039	-0.422059	0.144807	0.895648	0.0199791	0.0315319	0.00411967	1.27963e-07	391	641	119	522	635	118	517	0.621124	0.0333	0.0299	1
lineage1-5-lineage2-95	NA	NA	NA	0.082816	0.289474	0.0601388	NA	-0.843766	NA	-0.61467	NA	0.933029	NA	0.0117579	NA	0.00677218	860	39	0	39	38	NA	38	0.0433815	NA	0.0212	1
lineage3-10-lineage4-90	0.308151	0.133333	0.00223657	0.0851983	0.116883	0.0191631	0.208554	-0.356577	0.638438	-0.484727	0.146756	0.895081	0.0189682	0.0315112	0.00080767	0.000143281	380	339	107	232	336	105	231	0.471488	0.0356	0.0299	1
lineage1-10-lineage4-90	0.102339	0.165138	0.000626845	0.0863648	0.116379	0.0163471	0.275899	-0.293286	1.04979	-0.471021	0.149278	0.902409	0.0230448	0.0273847	2.64397e-07	0.000101764	376	344	109	235	341	109	232	0.477778	0.0356	0.0299	1
lineage2-3-lineage6-97	NA	NA	NA	0.0874607	0.240741	0.0785118	NA	3.10576	NA	-1.76173	NA	0.939447	NA	0.0102209	NA	3.49525e-07	668	55	0	55	54	NA	54	0.0760719	NA	0.0183	1
lineage1-10-lineage6-90	0.215277	0.148515	0.000409229	0.0898595	0.0940171	0.00517294	0.442634	-0.0280873	1.02595	-0.539624	0.145813	0.896465	0.0182509	0.0302383	2.55409e-06	6.19226e-06	347	456	103	353	452	101	351	0.56787	0.0356	0.0299	1
lineage2-15-lineage4-85	0.0920581	0.0855107	0.0205718	0.110816	0.107143	0.0166134	-0.183535	-0.261897	0.483919	-0.184966	0.165366	0.848597	0.0286924	0.0395179	1.79145e-06	0.470813	364	677	424	253	673	421	252	0.650336	0.0379	0.039	1
lineage4-3-lineage5-97	NA	NA	NA	0.111133	0.17	0.00288256	NA	1.27094	NA	-0.797173	NA	0.937173	NA	0.0105726	NA	1.02035e-05	830	101	0	101	100	NA	100	0.108485	NA	0.0183	1
lineage3-15-lineage4-85	0.00968838	0.115869	0.00560574	0.113368	0.106299	0.0145818	-0.243572	-0.332702	0.630167	-0.243508	0.164339	0.853557	0.0269645	0.0417638	2.79724e-09	0.112824	359	653	399	254	651	397	254	0.645257	0.0368	0.039	1
lineage2-5-lineage4-95	0.517551	0.666667	0.201688	0.116582	0.157895	0.015722	-2.33333	0.222007	0.3849	-0.811553	0.127812	0.930001	0.0101519	0.0135694	0	6.7725e-05	463	118	3	115	117	3	114	0.203098	0.031	0.0212	1
lineage3-3-lineage6-97	NA	NA	NA	0.119584	0.216667	0.0620877	NA	0.314733	NA	-1.10694	NA	0.936075	NA	0.0135749	NA	1.03666e-05	653	61	0	61	60	NA	60	0.0854342	NA	0.0183	1
lineage2-3-lineage5-97	NA	NA	NA	0.131265	0.170213	0.0122004	NA	-0.0558506	NA	-0.723444	NA	0.937566	NA	0.0108553	NA	0.000150928	836	95	0	95	94	NA	94	0.102041	NA	0.0183	1
lineage5-10-lineage6-90	0.855779	0.0735294	0.00893569	0.132649	0.0935484	0.00438088	0.733945	-0.321372	0.546519	-0.546813	0.138992	0.896117	0.0224889	0.0317446	0.00122119	1.08888e-06	402	448	137	311	446	136	310	0.527059	0.0333	0.0299	1
lineage2-10-lineage3-90	0.474999	0.129412	0.00202109	0.151519	0.0889571	0.00184832	0.141063	-0.287922	0.597596	-0.506441	0.148264	0.894842	0.019127	0.0313222	0.0183726	2.32036e-06	448	412	86	326	411	85	326	0.47907	0.0356	0.0317	1
lineage2-3-lineage3-97	NA	NA	NA	0.152784	0.214286	0.0498318	NA	0.354117	NA	-1.05287	NA	0.937354	NA	0.0110866	NA	2.95256e-05	703	57	0	57	56	NA	56	0.075	NA	0.0183	1
lineage2-10-lineage5-90	0.622208	0.0944882	0.0221292	0.174887	0.0676692	0.0238311	0.06455	-0.439401	0.625275	-0.370596	0.145818	0.893513	0.0197671	0.0314005	0.00241221	5.39643e-07	374	660	128	532	659	127	532	0.638298	0.0356	0.0317	1
lineage3-10-lineage6-90	0.141059	0.155963	0.000626845	0.189432	0.078534	0.00025399	0.832008	-0.480795	1.22026	-0.432775	0.147476	0.896094	0.0208234	0.0303324	4.08366e-08	2.55684e-06	358	497	110	387	491	109	382	0.581287	0.0356	0.0299	1
lineage4-10-lineage5-90	0.999201	0.0909091	0.0827017	0.200822	0.0696203	0.0368702	2.26203	-0.12629	-0.539138	-0.528323	0.140215	0.895523	0.0195857	0.0311804	0.00127439	7.69363e-08	451	508	33	475	507	33	474	0.529718	0.0333	0.0299	1
lineage4-15-lineage5-85	0.116227	0.135484	0.0119316	0.257432	0.064	0.037515	-0.475001	-0.355771	0.621087	-0.214144	0.165087	0.847876	0.0267144	0.0377013	2.06483e-05	0.0144503	418	662	156	506	655	155	500	0.612963	0.0379	0.039	1
lineage4-3-lineage6-97	NA	NA	NA	0.259275	0.204082	0.135725	NA	2.0603	NA	-1.53062	NA	0.936506	NA	0.0122738	NA	6.46275e-06	672	50	0	50	49	NA	49	0.0692521	NA	0.0183	1
lineage4-30-lineage5-70	0.292253	0.101064	0.00120966	0.260574	0.0636183	0.0402294	-0.432443	-0.53457	-0.00408447	0.17993	0.30472	0.694832	0.044875	0.0511564	0.261683	0.00203609	406	692	189	503	691	188	503	0.630237	0.0526	0.052	1
lineage2-10-lineage6-90	0.709013	0.0894309	0.00699633	0.261909	0.0752089	0.0040304	0.739487	0.0525415	0.656541	-0.521164	0.145946	0.894684	0.0188949	0.0279942	0.00123822	1.28941e-05	338	484	124	360	482	123	359	0.588808	0.0356	0.0317	1
lineage1-10-lineage3-90	0.0489472	0.231884	0.0846965	0.268414	0.0771513	0.00668225	0.468939	-0.424916	1.02305	-0.393189	0.14683	0.897014	0.0181682	0.0300833	6.13924e-05	6.70152e-05	451	409	70	339	406	69	337	0.475581	0.0356	0.0299	1
lineage2-30-lineage4-70	0.735345	0.0408526	0.0121379	0.283304	0.0887097	0.0204123	-0.0702162	-0.220926	0.271662	-0.063313	0.298098	0.702783	0.0524704	0.0475095	0.0136907	0.849724	359	811	563	248	811	563	248	0.693162	0.0526	0.052	1
lineage4-30-lineage6-70	0.798951	0.0833333	0.000668408	0.305355	0.0815603	0.00889688	-0.416403	0.0426748	0.141468	0.105382	0.301021	0.694344	0.0506666	0.0470721	0.395099	0.267664	412	402	120	282	402	120	282	0.493857	0.0526	0.052	1
lineage5-3-lineage6-97	NA	NA	NA	0.318467	0.166667	0.0758719	NA	0.349786	NA	-0.504676	NA	0.938029	NA	0.00961226	NA	0.00918329	653	66	0	66	66	NA	66	0.0917942	NA	0.0183	1
lineage3-30-lineage6-70	0.509458	0.05	0.0236825	0.336315	0.0658537	0.0201195	-0.357059	-0.121088	-0.0564097	-0.10869	0.296136	0.696594	0.0493636	0.053554	0.428679	0.227649	342	952	541	411	950	540	410	0.735703	0.0526	0.052	1
lineage2-30-lineage5-70	0.610323	0.0462107	0.0222159	0.35315	0.0557554	0.0215027	-0.272799	-0.443273	0.151057	-0.189966	0.30066	0.694863	0.0511395	0.0525888	0.264699	0.00273089	346	1099	542	557	1097	541	556	0.760554	0.0526	0.052	1
lineage3-3-lineage4-97	NA	NA	NA	0.366851	0.241379	0.0245705	NA	0.748504	NA	-1.03303	NA	0.938503	NA	0.0122976	NA	0.00398087	523	29	0	29	29	NA	29	0.0525362	NA	0.0183	1
lineage4-10-lineage6-90	0.465353	0.294118	0.018788	0.383058	0.0783582	0.0157002	-1.37723	-0.105938	0.306704	-0.387948	0.153849	0.895597	0.0205141	0.0302811	0.0872219	4.13937e-05	434	286	17	269	285	17	268	0.397222	0.0356	0.0299	1
lineage1-15-lineage5-85	0.0176724	0.109974	0.00539552	0.401029	0.053286	0.0121379	0.0895592	-0.0960996	0.755517	-0.186099	0.164727	0.84873	0.0274424	0.0385343	8.80943e-10	0.0887876	359	964	395	569	954	391	563	0.728647	0.0368	0.039	1
lineage2-30-lineage6-70	0.539753	0.0515464	0.0276246	0.415981	0.0650407	0.000342897	-0.292902	-0.151908	0.119673	-0.135047	0.301272	0.694727	0.050417	0.0465124	0.217684	0.398942	322	856	487	369	854	485	369	0.726655	0.0526	0.052	1
lineage3-15-lineage6-85	0.013268	0.11399	0.00279911	0.424785	0.0615764	0.0163376	-0.0560336	-0.178592	0.713095	-0.216438	0.165811	0.849286	0.027454	0.0386553	9.09192e-10	0.0718022	335	798	390	408	792	386	406	0.704325	0.0379	0.039	1
lineage5-30-lineage6-70	0.908573	0.0373626	0.0235382	0.453774	0.0668693	0.00583856	0.0322684	-0.171224	0.0709949	-0.046084	0.297756	0.699691	0.0509953	0.048357	0.824503	0.772176	362	787	457	330	784	455	329	0.684943	0.0526	0.052	1
lineage1-3-lineage2-97	NA	NA	NA	0.454008	0.294118	0.018788	NA	-0.939837	NA	-0.659269	NA	0.945975	NA	0.00296352	NA	0.0373896	882	18	0	18	17	NA	17	0.02	NA	0.0154	1
lineage1-3-lineage5-97	NA	NA	NA	0.467345	0.130952	0.0104512	NA	0.120773	NA	-0.203593	NA	0.938261	NA	0.012454	NA	0.0319555	847	85	0	85	84	NA	84	0.0912017	NA	0.0183	1
lineage5-15-lineage6-85	0.0728595	0.0974212	0.00354205	0.467345	0.0654762	0.00765014	0.448879	-0.262815	0.732114	-0.315563	0.163953	0.847998	0.0301931	0.0370136	1.9991e-08	0.00983452	372	691	353	338	685	349	336	0.650047	0.0368	0.039	1
lineage1-15-lineage3-85	0.0455759	0.12605	0.026284	0.488216	0.0634006	0.00778498	-0.261895	-0.194017	0.688783	-0.20365	0.168861	0.850529	0.03115	0.0371814	7.5994e-08	0.237098	443	589	240	349	585	238	347	0.570736	0.0379	0.039	1
lineage2-15-lineage5-85	0.0240431	0.105263	0.0113528	0.489275	0.0497336	0.0121379	-0.395591	-0.221152	0.528268	-0.203006	0.170289	0.845345	0.031064	0.0380717	7.62795e-08	0.053536	356	967	401	566	962	399	563	0.730915	0.0379	0.039	1
lineage1-30-lineage6-70	0.910314	0.0350877	0.0326669	0.501347	0.0594315	0.00403769	-0.0483538	-0.343721	0.0178826	-0.23859	0.302687	0.696016	0.0498121	0.0525111	0.836091	0.0297683	338	902	514	388	900	513	387	0.727419	0.0526	0.052	1
lineage3-30-lineage5-70	0.737337	0.040708	0.0111415	0.529653	0.048474	0.0232164	-0.349129	-0.177288	0.04237	0.0766846	0.295601	0.700468	0.0488957	0.0532414	0.150042	0.381603	351	1126	566	560	1122	565	557	0.762356	0.0526	0.052	1
lineage3-30-lineage4-70	0.87623	0.034904	0.0136355	0.533444	0.0722892	0.022121	-0.218788	-0.0707564	0.00893305	-0.17676	0.296077	0.707291	0.0503135	0.050663	0.634272	0.67342	355	823	574	249	822	573	249	0.698642	0.0526	0.0511	1
lineage2-15-lineage6-85	0.0946953	0.0897098	0.00122714	0.549071	0.0577428	0.000112912	0.0216617	-0.294379	0.511203	-0.169403	0.170399	0.845453	0.0299767	0.0401503	2.25811e-05	0.205831	328	765	383	382	760	379	381	0.699909	0.0379	0.039	1
lineage1-10-lineage2-90	0.526182	0.263158	0.0101369	0.55956	0.125	0.0194003	-0.347922	-0.0128136	0.506699	-0.627655	0.140548	0.895258	0.0187039	0.0332119	0.178501	0.00464404	841	99	19	80	99	19	80	0.105319	0.0333	0.0299	1
lineage2-30-lineage3-70	0.627955	0.0561798	0.000752482	0.572655	0.0583333	0.00354347	-0.221862	-0.175173	-0.0743404	-0.0726765	0.301446	0.697022	0.0499494	0.0500221	0.807196	0.611773	443	717	357	360	716	356	360	0.618103	0.0526	0.052	1
lineage1-30-lineage4-70	0.295068	0.0578947	0.0151976	0.586415	0.0705394	0.0250864	-0.0985453	-0.312929	0.166949	-0.00731326	0.298719	0.704559	0.0523202	0.0465068	0.136188	0.95961	364	814	571	243	811	570	241	0.691002	0.0526	0.052	1
lineage2-15-lineage3-85	0.212396	0.0933852	0.0211876	0.629724	0.0560224	0.00323157	-0.304495	-0.2409	0.567088	-0.0608779	0.170586	0.849702	0.0291466	0.0385586	1.05635e-05	0.0484631	439	618	259	359	614	257	357	0.584674	0.0379	0.039	1
lineage1-15-lineage4-85	0.00165498	0.136483	0.000112912	0.682819	0.064257	0.022121	-0.0801719	0.050021	0.76471	-0.307493	0.162007	0.853814	0.0274978	0.0398249	3.86929e-11	0.0448956	365	635	385	250	630	381	249	0.635	0.0368	0.039	1
lineage1-30-lineage3-70	0.640192	0.0550964	0.00417114	0.76356	0.0495868	0.00417114	-0.141153	0.0429096	0.0924498	-0.193924	0.304416	0.695286	0.0486529	0.0519403	0.753418	0.182415	461	731	365	366	726	363	363	0.613255	0.0526	0.052	1
lineage4-15-lineage6-85	0.220012	0.147059	0.012826	0.763906	0.0557491	0.00522083	0.428375	-0.278836	0.893504	0.0230951	0.165694	0.850136	0.0275827	0.0393028	0.00012571	0.69347	422	389	102	287	389	102	287	0.479655	0.0379	0.039	1
lineage3-15-lineage5-85	0.0377382	0.0992556	0.0140445	0.789556	0.0385965	0.0151976	-0.510859	-0.293194	0.407203	-0.0967784	0.165217	0.852966	0.0265017	0.0374112	2.22105e-06	0.43575	360	982	410	572	973	403	570	0.731744	0.0379	0.039	1
lineage1-15-lineage6-85	0.0112642	0.120448	0.00323157	0.791445	0.0469974	0.00156298	-0.214073	0.105207	0.602033	-0.252599	0.165737	0.846199	0.0288057	0.0382882	3.38295e-08	0.0556102	330	746	359	387	740	357	383	0.693309	0.0379	0.039	1
lineage1-3-lineage4-97	NA	NA	NA	0.829553	0.15625	0.0897364	NA	0.910277	NA	-0.690121	NA	0.938409	NA	0.0113768	NA	0.105589	534	33	0	33	32	NA	32	0.0582011	NA	0.0183	1
lineage1-15-lineage2-85	0.327184	0.164179	0.084615	0.850779	0.0930233	0.00383921	-0.121752	-0.121019	0.580062	-0.174454	0.161852	0.853156	0.029224	0.0386237	0.0362562	0.434497	839	153	67	86	153	67	86	0.154234	0.0368	0.039	1
lineage1-30-lineage5-70	0.957331	0.0305755	0.0215027	0.862444	0.0361664	0.019614	0.0103999	0.0411921	0.0599316	-0.0874149	0.299452	0.699289	0.0485495	0.0523482	0.606331	0.627275	354	1114	560	554	1109	556	553	0.758856	0.0526	0.052	1
lineage1-30-lineage2-70	0.648726	0.108696	0.0347618	0.935382	0.0823529	0.00202109	-0.416259	-0.0221809	0.149037	-0.0813348	0.295225	0.710864	0.0456383	0.0492177	0.739194	0.875766	826	178	93	85	177	92	85	0.177291	0.0526	0.0511	1
