# Supplementary material for: Whole-genome sequencing reveals transmission pattern and drug resistance of Mycobacterium tuberculosis intra- or inter-hosts
Source: Front Cell Infect Microbiol. 2025 Jan 21;14:1488547. doi: 10.3389/fcimb.2024.1488547 (PMC11790449; doi:10.3389/fcimb.2024.1488547)
Supplement: Supplementary file 4 [file Table3.xlsx]

## Sheet: 3a
Supplementary Table 3. The 8 clinical samples for method performance evaluation and the identification result of mixed infection samples based on 8 clinical samples.
Supplementary Table 3a - The sample information of 8 clinical samples.
3a.1 - The sample accessions and lineages of 8 clinical samples.
Sample	Lineage
TBsq499	lineage 1
TBsq536	lineage 1
TBsq90	lineage 2
TBsq482	lineage 2
TBsq91	lineage Beijing
TBsq621	lineage Beijing
TBsq538	lineage 4
TBsq473	lineage 4
3a.2 - The specific SNP number matrix of 8 clinical samples.
Sample	TBsq473	TBsq482	TBsq499	TBsq536	TBsq538	TBsq621	TBsq90	TBsq91	Lineage
TBsq473	0	1705	3589	2161	275	1583	2300	2507	lineage 4
TBsq482	1705	0	4250	2809	1651	1916	1682	2842	lineage 2
TBsq499	3589	4250	0	2924	3533	3758	4836	4678	lineage 1
TBsq536	2161	2809	2924	0	2106	2321	3399	3245	lineage 1
TBsq538	275	1651	3533	2106	0	1533	2249	2458	lineage 4
TBsq621	1583	1916	3758	2321	1533	0	2505	1242	lineage Beijing
TBsq90	2300	1682	4836	3399	2249	2505	0	3432	lineage 2
TBsq91	2507	2842	4678	3245	2458	1242	3432	0	lineage Beijing
3a.3 - The sensitivity and specificity of mixed infection identification using artificial mixtures based on 8 clinical samples.
Type	Total	True_positive	False_negative	Accuracy
WithinLineage	20	18	2	0.9
AmongLineage	120	114	6	0.9492
All_sample	140	132	8	0.9429

## Sheet: 3b
Supplementary Table 3. The 8 clinical samples for method performance evaluation and the identification result of mixed infection samples based on 8 clinical samples.
Supplementary Table 3b - The identification result of mixed infection samples based on 8 clinical samples.
sample	minority.ks.pvalue	minority.ksd	minority.cohensD	majority.ks.pvalue	majority.ksd	majority.cohensD	minority.kurtosis	majority.kurtosis	minority.skewness	majority.skewness	minority.mean	majority.mean	minority.sd	majority.sd	minority.shapiro.pvalue	majority.shapiro.pvalue	homoSNPs	heteSNPs	minority.heteSNPs	majority.heteSNPs	filtered.heteSNPs	filtered.minority.heteSNPs	filtered.majority.heteSNPs	heteSNPs/totalSNPs	minority.ref.sd	majority.ref.sd	mixed.infection
TBsq91-Beijing-100	NA	NA	NA	NA	NA	NA	NA	NA	NA	NA	NA	NA	NA	NA	NA	NA	863	2	2	1	NA	NA	NA	0.0023	NA	NA	0
TBsq621-Beijing-100	NA	NA	NA	NA	NA	NA	NA	NA	NA	NA	NA	NA	NA	NA	NA	NA	891	3	3	0	NA	NA	NA	0.0034	NA	NA	0
TBsq499-1-100	NA	NA	NA	NA	NA	NA	NA	NA	NA	NA	NA	NA	NA	NA	NA	NA	1386	5	4	1	NA	NA	NA	0.0036	NA	NA	0
TBsq482-2-100	NA	NA	NA	NA	NA	NA	NA	NA	NA	NA	NA	NA	NA	NA	NA	NA	867	5	5	1	NA	NA	NA	0.0057	NA	NA	0
TBsq473-4-100	NA	NA	NA	NA	NA	NA	NA	NA	NA	NA	NA	NA	NA	NA	NA	NA	551	4	3	1	NA	NA	NA	0.0072	NA	NA	0
TBsq538-4-100	NA	NA	NA	NA	NA	NA	NA	NA	NA	NA	NA	NA	NA	NA	NA	NA	533	4	4	0	NA	NA	NA	0.0074	NA	NA	0
TBsq90-2-100	NA	NA	NA	NA	NA	NA	NA	NA	NA	NA	NA	NA	NA	NA	NA	NA	887	9	9	2	NA	NA	NA	0.01	NA	NA	0
TBsq536-1-100	0.0935	0.4375	0.028	NA	NA	NA	-0.4678	NA	-0.4401	NA	0.2055	NA	0.0725	NA	0.6557	NA	1368	20	16	5	16	16	NA	0.0144	0.037	NA	0
TBsq91-Beijing-3-TBsq621-Beijing-97	NA	NA	NA	NA	NA	NA	NA	NA	NA	NA	NA	NA	NA	NA	NA	NA	887	7	3	4	NA	NA	NA	0.0078	NA	NA	0
TBsq90-2-3-TBsq482-2-97	0.4413	0.5	0.0804	0.9801	0.25	0.1838	-1.9086	-0.0379	-0.4006	-1.1302	0.1994	0.9333	0.0896	0.0172	0.1467	0.0507	863	13	6	8	14	6	8	0.0148	0.0356	0.0211	0
TBsq538-4-3-TBsq621-Beijing-97	NA	NA	NA	0.0051	0.2716	0.0384	NA	0.8379	NA	-1.0203	NA	0.9383	NA	0.009	NA	0.0001	805	84	2	82	81	NA	81	0.0945	NA	0.018	0
TBsq473-4-3-TBsq91-Beijing-97	NA	NA	NA	0.0016	0.2963	0.0396	NA	1.8946	NA	-1.467	NA	0.9415	NA	0.0075	NA	0	776	85	3	83	81	NA	81	0.0987	NA	0.018	0
TBsq473-4-3-TBsq621-Beijing-97	NA	NA	NA	0.0055	0.2683	0.0377	NA	-0.2506	NA	-0.7626	NA	0.9389	NA	0.0085	NA	0.0001	803	88	5	83	82	NA	82	0.0988	NA	0.018	0
TBsq538-4-3-TBsq91-Beijing-97	NA	NA	NA	0.0082	0.25	0.0099	NA	1.5853	NA	-0.6082	NA	0.9391	NA	0.01	NA	0.0005	774	91	2	90	88	NA	88	0.1052	NA	0.018	0
TBsq473-4-5-TBsq621-Beijing-95	0.0001	0.7222	0.0258	0.0031	0.1503	0.0033	1.0187	2.2881	1.6434	-1.3756	0.1292	0.9305	0.0569	0.0162	0	0	601	305	18	287	304	18	286	0.3366	0.0251	0.0211	0
TBsq482-2-10-TBsq473-4-90	0.0025	0.1451	0.0087	0.008	0.1577	0.0224	0.6958	0.0389	1.0242	-0.6524	0.123	0.8966	0.0245	0.0312	0	0	327	544	321	223	539	317	222	0.6246	0.0234	0.0305	0
TBsq91-Beijing-5-TBsq621-Beijing-95	NA	NA	NA	0.3752	0.3333	0.0724	NA	-1.4099	NA	-0.4907	NA	0.9323	NA	0.0151	NA	0.0488	876	19	4	15	15	NA	15	0.0212	NA	0.0211	1
TBsq473-4-3-TBsq538-4-97	NA	NA	NA	0.7344	0.2353	0.0263	NA	0.3401	NA	0.0713	NA	0.9409	NA	0.0114	NA	0.5882	517	21	4	17	17	NA	17	0.039	NA	0.018	1
TBsq482-2-3-TBsq91-Beijing-97	NA	NA	NA	0.6649	0.1765	0.0957	NA	0.7428	NA	-1.147	NA	0.9364	NA	0.0122	NA	0.0014	829	37	3	35	34	NA	34	0.0427	NA	0.018	1
TBsq90-2-3-TBsq621-Beijing-97	NA	NA	NA	0.3364	0.2222	0.053	NA	-0.4308	NA	-0.6158	NA	0.9359	NA	0.013	NA	0.0369	853	40	4	36	36	NA	36	0.0448	NA	0.018	1
TBsq90-2-5-TBsq482-2-95	0.0366	0.6667	0.0106	0.4282	0.2188	0.1021	-1.665	-0.8097	0.4567	-0.7329	0.1469	0.9301	0.0748	0.017	0.0486	0.0021	845	40	9	32	41	9	32	0.0452	0.0286	0.0211	1
TBsq499-1-3-TBsq536-1-97	0.1124	0.4118	0.0116	0.2914	0.1923	0.0437	-1.0183	-0.0222	0.1612	-0.8103	0.2036	0.9352	0.0613	0.0147	0.8405	0.0005	1317	72	17	55	69	17	52	0.0518	0.0356	0.018	1
TBsq482-2-3-TBsq621-Beijing-97	0.4413	0.5	0.0571	0.4313	0.1905	0.1734	-2.039	0.0331	0.0271	-0.5024	0.1393	0.9377	0.0957	0.0132	0.3382	0.0899	844	47	6	43	48	6	42	0.0527	0.0268	0.018	1
TBsq90-2-3-TBsq91-Beijing-97	NA	NA	NA	0.1848	0.2381	0.1902	NA	1.4726	NA	-1.2449	NA	0.9374	NA	0.0108	NA	0.0003	822	46	4	43	42	NA	42	0.053	NA	0.018	1
TBsq482-2-3-TBsq538-4-97	0.27	0.5	0.0572	0.6487	0.2174	0.1705	-1.8193	0.2579	-0.0173	-0.2688	0.1695	0.9386	0.0962	0.0127	0.3094	0.0235	510	30	8	23	31	8	23	0.0556	0.0314	0.018	1
TBsq499-1-3-TBsq91-Beijing-97	NA	NA	NA	0.0728	0.2549	0.1113	NA	-0.4898	NA	-0.4282	NA	0.9394	NA	0.0071	NA	0.0177	814	53	4	51	51	NA	51	0.0611	NA	0.018	1
TBsq536-1-3-TBsq473-4-97	NA	NA	NA	0.5641	0.2069	0.0277	NA	3.3814	NA	-1.7967	NA	0.9372	NA	0.0148	NA	0.0001	520	34	4	30	29	NA	29	0.0614	NA	0.018	1
TBsq536-1-3-TBsq91-Beijing-97	NA	NA	NA	0.0926	0.2364	0.0381	NA	0.5487	NA	-1.2325	NA	0.9368	NA	0.0123	NA	0	808	58	3	56	55	NA	55	0.067	NA	0.018	1
TBsq499-1-3-TBsq621-Beijing-97	NA	NA	NA	0.0386	0.2632	0.0292	NA	-0.5316	NA	-0.8773	NA	0.9391	NA	0.0101	NA	0	826	61	5	57	57	NA	57	0.0688	NA	0.018	1
TBsq536-1-3-TBsq538-4-97	0.9307	0.3333	0.1041	0.3877	0.2333	0.0446	-1.2207	1.8672	-0.5606	-1.361	0.2154	0.9347	0.0738	0.0124	0.5301	0.0025	500	37	6	31	36	6	30	0.0689	0.0384	0.0211	1
TBsq536-1-3-TBsq482-2-97	0.4413	0.5	0.1006	0.0604	0.25	0.0635	-0.7528	-0.2237	-0.8757	-0.8098	0.2139	0.9369	0.0737	0.0098	0.1634	0.0014	816	61	6	56	62	6	56	0.0696	0.037	0.018	1
TBsq536-1-3-TBsq90-2-97	0.7301	0.3333	0.01	0.1031	0.2281	0.0276	-1.1388	0.3445	-0.4671	-1.0427	0.2233	0.9373	0.1064	0.0122	0.361	0.0001	831	64	9	57	66	9	57	0.0715	0.0384	0.018	1
TBsq482-2-3-TBsq473-4-97	0.474	0.5	0.0721	0.2868	0.2424	0.109	-1.924	2.6658	-0.0842	-1.7476	0.2224	0.9405	0.1082	0.0106	0.4733	0	516	40	6	34	39	6	33	0.0719	0.0384	0.018	1
TBsq91-Beijing-10-TBsq621-Beijing-90	0.0095	0.4783	0.09	0.9333	0.1163	0.1027	1.9687	0.0779	1.6658	-0.5037	0.1345	0.9034	0.0438	0.0252	0.0001	0.3281	849	66	23	43	66	23	43	0.0721	0.0251	0.0305	1
TBsq536-1-3-TBsq621-Beijing-97	NA	NA	NA	0.0281	0.2667	0.0752	NA	1.6069	NA	-1.4556	NA	0.939	NA	0.0113	NA	0	821	66	4	62	60	NA	60	0.0744	NA	0.018	1
TBsq90-2-3-TBsq473-4-97	NA	NA	NA	0.7723	0.1463	0.1403	NA	-0.6741	NA	-0.6064	NA	0.9351	NA	0.0117	NA	0.0117	510	46	4	42	41	NA	41	0.0827	NA	0.018	1
TBsq90-2-3-TBsq538-4-97	NA	NA	NA	0.4005	0.2	0.145	NA	-0.1943	NA	-0.2207	NA	0.9376	NA	0.012	NA	0.0232	493	45	5	41	40	NA	40	0.0836	NA	0.018	1
TBsq499-1-3-TBsq473-4-97	0.087	0.625	0.0516	0.2634	0.225	0.1596	-0.9061	1.8431	0.8504	-1.5264	0.1582	0.9393	0.1022	0.0095	0.0301	0	510	48	8	41	48	8	40	0.086	0.03	0.018	1
TBsq499-1-3-TBsq482-2-97	0.1243	0.5556	0.01	0.0463	0.2353	0.1022	-2.0266	0.6022	0.1943	-1.1905	0.157	0.9367	0.0835	0.0123	0.0347	0	801	76	9	69	77	9	68	0.0867	0.03	0.018	1
TBsq91-Beijing-15-TBsq621-Beijing-85	0.467	0.2059	0.0669	0.8288	0.1304	0.1336	0.0225	-0.635	0.6875	-0.2197	0.1614	0.8577	0.0367	0.0309	0.043	0.2307	842	80	34	46	80	34	46	0.0868	0.03	0.0371	1
TBsq91-Beijing-30-TBsq621-Beijing-70	0.7154	0.1622	0.051	0.8288	0.1304	0.1188	-0.0956	0.3052	0.5158	-0.3523	0.2941	0.7099	0.0447	0.0503	0.3065	0.4909	840	83	37	46	83	37	46	0.0899	0.0482	0.0494	1
TBsq499-1-3-TBsq90-2-97	0.0995	0.5	0.0002	0.0209	0.2535	0.1093	-1.5796	1.0058	0.2522	-1.1899	0.179	0.9384	0.1129	0.0105	0.1781	0	816	81	12	72	83	12	71	0.0903	0.0328	0.018	1
TBsq473-4-5-TBsq538-4-95	0.087	0.625	0.0631	0.9333	0.1163	0.1086	-1.805	-0.8048	0.5168	-0.4013	0.158	0.9301	0.083	0.0156	0.007	0.1342	489	51	8	43	51	8	43	0.0944	0.03	0.0211	1
TBsq499-1-3-TBsq538-4-97	0.0207	0.6364	0.0038	0.1953	0.2326	0.1227	-1.4846	-0.1691	0.6168	-0.9657	0.1542	0.9386	0.0864	0.0098	0.0092	0.0002	489	54	11	44	54	11	43	0.0994	0.0286	0.018	1
TBsq90-2-10-TBsq482-2-90	0.0167	0.3191	0.0845	0.4154	0.1563	0.0817	2.8485	-0.7314	1.653	-0.4641	0.1289	0.8944	0.0362	0.0361	0	0.0106	816	112	48	64	111	47	64	0.1207	0.0251	0.0321	1
TBsq90-2-15-TBsq482-2-85	0.2402	0.1765	0.0774	0.4279	0.1538	0.0813	0.6948	-0.7907	0.7602	-0.4592	0.1602	0.8425	0.0366	0.0457	0.0328	0.0192	818	135	70	65	133	68	65	0.1417	0.03	0.0395	1
TBsq90-2-30-TBsq482-2-70	0.8856	0.0972	0.0728	0.4154	0.1563	0.0806	0.6424	-0.5831	0.0105	0.0757	0.3028	0.6912	0.0478	0.0578	0.2323	0.6044	819	136	72	64	136	72	64	0.1424	0.0496	0.0502	1
TBsq499-1-5-TBsq536-1-95	0	0.5854	0.0523	0.0662	0.142	0.02	0.0117	2.8976	1.0594	-1.3712	0.1437	0.9299	0.0664	0.0164	0	0	1199	212	41	172	210	41	169	0.1502	0.0268	0.0211	1
TBsq90-2-5-TBsq621-Beijing-95	0.0112	0.5625	0.0263	0.0404	0.1774	0.0039	-0.6428	-0.3191	0.9788	-0.8131	0.1433	0.9296	0.0561	0.0173	0.0031	0	762	141	16	125	140	16	124	0.1561	0.0268	0.0211	1
TBsq482-2-5-TBsq621-Beijing-95	0.0015	0.75	0.0003	0.0144	0.1898	0.0114	-0.7732	0.5624	1.0733	-1.0648	0.1383	0.93	0.0612	0.0156	0.0004	0	749	153	12	141	149	12	137	0.1696	0.0268	0.0211	1
TBsq90-2-5-TBsq91-Beijing-95	0.4413	0.25	0.1533	0.0555	0.163	0.0135	4.629	-0.0398	1.8674	-0.8553	0.1095	0.929	0.0252	0.0173	0.0003	0	730	160	25	136	159	24	135	0.1798	0.0217	0.0211	1
TBsq482-2-5-TBsq91-Beijing-95	0.9631	0.1765	0.0142	0.0261	0.1736	0.0182	2.4507	0.9375	1.0664	-1.1777	0.105	0.9317	0.0301	0.0148	0.0175	0	725	162	17	147	161	17	144	0.1826	0.0217	0.0211	1
TBsq482-2-5-TBsq538-4-95	0.0266	0.3929	0.0501	0.0758	0.1818	0.0164	6.2959	-0.1629	2.59	-0.8028	0.1157	0.9315	0.0387	0.0161	0	0	436	128	29	99	127	28	99	0.227	0.0234	0.0211	1
TBsq90-2-5-TBsq538-4-95	0.0017	0.5417	0.0879	0.1625	0.1569	0.0147	2.7782	-0.0756	2.0897	-0.6524	0.1216	0.9286	0.0527	0.0151	0	0.0005	432	127	24	103	126	24	102	0.2272	0.0234	0.0211	1
TBsq536-1-5-TBsq482-2-95	0.0234	0.3421	0.0395	0.0356	0.1492	0.006	5.8087	-0.0767	2.5329	-0.7946	0.1057	0.9297	0.0373	0.0155	0	0	690	220	39	183	219	38	181	0.2418	0.0217	0.0211	1
TBsq482-2-5-TBsq473-4-95	0.0048	0.4643	0.0407	0.0255	0.1982	0	4.1567	1.3876	2.2198	-1.2308	0.1265	0.9321	0.0526	0.0155	0	0	439	141	29	112	139	28	111	0.2431	0.0251	0.0211	1
TBsq536-1-5-TBsq90-2-95	0	0.5	0.051	0.0497	0.1421	0.0013	3.0948	0.5317	1.9626	-0.9307	0.1204	0.9304	0.0586	0.0153	0	0	700	230	45	188	227	44	183	0.2473	0.0234	0.0211	1
TBsq499-1-5-TBsq621-Beijing-95	0.5696	0.1538	0.0495	0.0192	0.1602	0.0061	-0.269	0.1595	0.6704	-0.9127	0.1033	0.9316	0.0121	0.015	0.0084	0	695	237	54	184	233	52	181	0.2543	0.02	0.0211	1
TBsq499-1-5-TBsq91-Beijing-95	0.8079	0.1364	0.126	0.0228	0.1543	0.0014	1.531	-0.2837	0.4103	-0.7959	0.1024	0.9317	0.0146	0.0143	0.0795	0	679	233	45	190	232	44	188	0.2555	0.02	0.0211	1
TBsq90-2-5-TBsq473-4-95	0.0139	0.4138	0.0143	0.2281	0.1356	0.012	4.5429	-0.5051	2.3601	-0.6295	0.1188	0.9277	0.0464	0.0156	0	0.0001	432	149	30	119	147	29	118	0.2565	0.0234	0.0211	1
TBsq473-4-10-TBsq538-4-90	0.0035	0.3175	0.0432	0.9483	0.0778	0.0274	1.2418	-0.0206	1.2584	-0.5624	0.1234	0.899	0.0282	0.0269	0	0.0149	444	154	64	90	153	63	90	0.2575	0.0234	0.0305	1
TBsq536-1-5-TBsq621-Beijing-95	0.522	0.1892	0.045	0.0075	0.1692	0.0039	8.7597	0.7666	2.4874	-1.0361	0.1066	0.9322	0.0242	0.0143	0	0	683	237	39	199	232	37	195	0.2576	0.0217	0.0211	1
TBsq536-1-5-TBsq473-4-95	0.3549	0.1915	0.1073	0.0412	0.1942	0.0097	6.4365	-0.2728	1.8728	-0.721	0.1038	0.9318	0.0206	0.0136	0	0.0001	443	154	49	106	150	47	103	0.258	0.02	0.0211	1
TBsq536-1-5-TBsq91-Beijing-95	0.9272	0.119	0.177	0.0073	0.1701	0.008	1.2344	0.6949	-0.352	-1.0412	0.1016	0.9314	0.0141	0.0158	0.1536	0	673	239	44	197	236	42	194	0.2621	0.02	0.0211	1
TBsq536-1-5-TBsq538-4-95	0.3676	0.1875	0.149	0.0914	0.1714	0.0026	14.4454	-0.4066	2.9928	-0.627	0.1011	0.9313	0.0173	0.0151	0	0.0003	426	157	51	107	153	48	105	0.2693	0.02	0.0211	1
TBsq499-1-5-TBsq473-4-95	0.5696	0.1538	0.0423	0.0363	0.1909	0.0017	9.1804	1.5566	2.4729	-1.3328	0.1062	0.9286	0.019	0.0188	0	0	438	164	54	111	162	52	110	0.2724	0.0217	0.0211	1
TBsq499-1-5-TBsq538-4-95	0.1389	0.2222	0.0706	0.0122	0.2124	0.0033	9.6031	0.2429	2.8769	-0.9981	0.1078	0.9259	0.0258	0.0205	0	0	420	168	56	113	167	54	113	0.2857	0.0217	0.0211	1
TBsq499-1-5-TBsq482-2-95	0.5095	0.15	0.0699	0.0179	0.1475	0.0153	3.3546	0.9457	0.6241	-1.1674	0.1025	0.9282	0.0155	0.0181	0.0001	0	653	279	63	218	277	60	217	0.2994	0.02	0.0211	1
TBsq499-1-5-TBsq90-2-95	0.1309	0.2097	0.0396	0.004	0.1682	0.0174	7.2494	0.8297	2.4118	-1.156	0.1132	0.9293	0.0361	0.0168	0	0	661	285	65	223	282	62	220	0.3013	0.0217	0.0211	1
TBsq473-4-15-TBsq538-4-85	0.2864	0.1386	0.0003	0.765	0.0989	0.0211	-0.223	0.3151	0.48	-0.2229	0.1569	0.8501	0.0401	0.0325	0.0279	0.3281	445	193	101	92	192	101	91	0.3025	0.03	0.0387	1
TBsq538-4-5-TBsq621-Beijing-95	0.2058	0.4545	0.0037	0.0083	0.1445	0.0248	-0.1842	0.3716	0.9543	-0.962	0.119	0.9302	0.0717	0.017	0.0279	0	626	273	11	264	274	11	263	0.3037	0.0234	0.0211	1
TBsq473-4-30-TBsq538-4-70	0.493	0.1154	0.0153	0.4074	0.1319	0.0197	-0.5004	-0.4475	0.0779	-0.2683	0.2989	0.6944	0.0553	0.0492	0.3463	0.3319	447	196	105	91	195	104	91	0.3048	0.0496	0.0502	1
TBsq538-4-5-TBsq91-Beijing-95	0.0336	0.6667	0.0103	0.0029	0.1556	0.0142	-0.6483	0.119	1.0675	-0.796	0.1294	0.9312	0.0675	0.0141	0.0041	0	595	281	9	273	279	9	270	0.3208	0.0251	0.0211	1
TBsq473-4-5-TBsq91-Beijing-95	0.0207	0.5	0.0294	0.002	0.1571	0.0173	2.42	0.2401	1.8266	-0.8893	0.1139	0.9312	0.0429	0.0143	0.0001	0	592	299	18	282	298	18	280	0.3356	0.0217	0.0211	1
TBsq499-1-10-TBsq536-1-90	0.0112	0.1525	0.0217	0.1503	0.0892	0.0101	1.4419	-0.4589	1.1601	-0.4404	0.1223	0.8943	0.0248	0.0294	0	0	1049	556	229	328	548	223	325	0.3464	0.0234	0.0321	1
TBsq482-2-10-TBsq91-Beijing-90	0.1692	0.1235	0.0133	0.1485	0.1	0.0204	0.3334	-0.3446	0.6252	-0.4318	0.1222	0.8961	0.0247	0.0304	0	0.0002	620	424	163	263	422	162	260	0.4061	0.0234	0.0305	1
TBsq499-1-15-TBsq536-1-85	0.0149	0.1167	0.0032	0.8508	0.0465	0.0065	0.4397	-0.0851	0.6899	-0.1067	0.1564	0.8434	0.0366	0.0366	0	0.6404	1036	710	364	347	704	360	344	0.4066	0.03	0.0395	1
TBsq482-2-10-TBsq621-Beijing-90	0.1692	0.1235	0.0142	0.1923	0.0936	0.0125	-0.0464	-0.3172	0.7106	-0.4501	0.1211	0.8945	0.0216	0.0314	0	0.0002	624	434	165	269	429	162	267	0.4102	0.0234	0.0321	1
TBsq499-1-30-TBsq536-1-70	0.0655	0.095	0.0011	0.8963	0.044	0.0022	0.0027	0.1139	-0.1099	0.0735	0.3012	0.6927	0.0565	0.0484	0.2636	0.7262	1034	725	382	344	720	379	341	0.4122	0.0496	0.0502	1
TBsq90-2-10-TBsq91-Beijing-90	0.0001	0.2308	0.0017	0.0308	0.1264	0.0192	-0.1387	-0.2628	0.8107	-0.5432	0.1292	0.8961	0.03	0.0311	0	0	621	444	183	262	443	182	261	0.4169	0.0251	0.0305	1
TBsq90-2-10-TBsq621-Beijing-90	0.011	0.1734	0.0069	0.0225	0.1282	0.0043	1.9947	-0.4551	1.4498	-0.5719	0.1287	0.8976	0.0307	0.0316	0	0	619	449	175	274	446	173	273	0.4204	0.0251	0.0305	1
TBsq482-2-15-TBsq91-Beijing-85	0.0005	0.1745	0.0032	0.4611	0.0727	0.0036	-0.2826	-0.1653	0.4468	-0.2151	0.1569	0.8504	0.0392	0.0416	0.0006	0.3466	606	552	275	278	550	275	275	0.4767	0.03	0.0387	1
TBsq90-2-15-TBsq91-Beijing-85	0.0004	0.1763	0.0056	0.0404	0.1183	0.0047	-0.2726	-0.1927	0.5395	-0.4529	0.1632	0.848	0.0443	0.0431	0	0.0009	603	557	278	280	557	278	279	0.4802	0.03	0.0387	1
TBsq482-2-15-TBsq621-Beijing-85	0.0033	0.1527	0.0033	0.6953	0.0592	0.0051	-0.3258	-0.1223	0.4568	-0.2401	0.1575	0.8494	0.037	0.0411	0.0002	0.254	608	564	276	288	562	275	287	0.4812	0.03	0.0387	1
TBsq90-2-15-TBsq621-Beijing-85	0.0041	0.1507	0.007	0.0888	0.1038	0.007	-0.025	-0.2821	0.5524	-0.4553	0.1592	0.8485	0.0406	0.0408	0	0.0005	602	563	273	290	561	272	289	0.4833	0.03	0.0387	1
TBsq482-2-30-TBsq91-Beijing-70	0.0571	0.1111	0.0047	0.4681	0.0719	0.0068	-0.4164	0.1026	0.1271	-0.2049	0.2959	0.6986	0.0552	0.0543	0.46	0.2676	604	570	291	279	566	288	278	0.4855	0.0496	0.0502	1
TBsq90-2-30-TBsq91-Beijing-70	0.0041	0.1438	0.0117	0.168	0.0952	0.004	-0.3144	-0.1892	0.4168	-0.1105	0.3046	0.7035	0.0651	0.0584	0.0011	0.4447	604	574	300	275	572	299	273	0.4873	0.0496	0.0502	1
TBsq482-2-30-TBsq621-Beijing-70	0.1989	0.0887	0.0073	0.2211	0.088	0	0.128	-0.5465	0.1447	-0.0079	0.2941	0.7024	0.0522	0.0527	0.3349	0.1557	600	579	294	285	577	293	284	0.4911	0.0482	0.0502	1
TBsq90-2-30-TBsq621-Beijing-70	0.0187	0.1263	0.0068	0.1078	0.1007	0.0046	-0.2651	-0.2699	0.216	0.1441	0.2977	0.702	0.0608	0.0577	0.2554	0.4345	604	583	293	290	581	293	288	0.4912	0.0496	0.0502	1
TBsq482-2-10-TBsq538-4-90	0.1874	0.0877	0.0001	0.0275	0.1429	0.0093	0.2369	-0.5489	0.702	-0.4086	0.1228	0.8991	0.0226	0.0284	0	0.0004	324	524	313	211	518	308	210	0.6179	0.0234	0.0305	1
TBsq90-2-10-TBsq538-4-90	0.0108	0.1273	0.0106	0.3074	0.0935	0.0103	0.3758	0.1984	0.8191	-0.553	0.1231	0.8952	0.0249	0.0296	0	0.0009	324	543	327	216	536	322	214	0.6263	0.0234	0.0305	1
TBsq90-2-10-TBsq473-4-90	0.0004	0.1574	0.0075	0.3127	0.0926	0.0128	0.9306	-0.1261	1.0932	-0.5322	0.1234	0.8923	0.0259	0.0313	0	0.0002	330	567	348	219	559	343	216	0.6321	0.0234	0.0321	1
TBsq536-1-10-TBsq621-Beijing-90	0.0537	0.0841	0.0391	0.5938	0.0565	0.0063	0.25	-0.2774	0.8129	-0.4639	0.121	0.8969	0.0222	0.0281	0	0	514	894	519	376	883	511	372	0.6349	0.0234	0.0305	1
TBsq536-1-10-TBsq91-Beijing-90	0.0938	0.0765	0.0356	0.662	0.0532	0.003	0.161	-0.3489	0.7674	-0.3729	0.1213	0.8973	0.0219	0.029	0	0	504	907	530	379	899	523	376	0.6428	0.0234	0.0305	1
TBsq536-1-10-TBsq90-2-90	0.0664	0.0811	0.0345	0.6812	0.0515	0.006	0.3502	0.0639	0.8091	-0.5193	0.1229	0.8972	0.0231	0.028	0	0	501	913	524	391	906	518	388	0.6457	0.0234	0.0305	1
TBsq536-1-10-TBsq482-2-90	0.0476	0.0849	0.0359	0.619	0.0543	0.0043	0.0555	-0.1743	0.7233	-0.3375	0.1218	0.8978	0.0212	0.0264	0	0.0009	491	912	524	389	905	518	387	0.65	0.0234	0.0305	1
TBsq499-1-10-TBsq482-2-90	0.0075	0.0996	0.0109	0.0978	0.0888	0.0016	0.4924	-0.2745	0.8403	-0.5714	0.1228	0.892	0.0236	0.0325	0	0	496	952	568	386	945	562	383	0.6575	0.0234	0.0321	1
TBsq499-1-10-TBsq90-2-90	0.0001	0.1301	0.0149	0.2324	0.0742	0.0054	0.8342	0.0583	1.0277	-0.6173	0.1242	0.8921	0.0264	0.0318	0	0	499	969	577	394	960	569	391	0.6601	0.0234	0.0321	1
TBsq499-1-10-TBsq621-Beijing-90	0.0118	0.0951	0.0167	0.1506	0.0808	0.0014	0.04	-0.2421	0.792	-0.5247	0.12	0.8978	0.0222	0.0294	0	0	498	973	577	398	964	568	396	0.6615	0.0234	0.0305	1
TBsq473-4-10-TBsq91-Beijing-90	0.3608	0.1067	0.0328	0.2941	0.0598	0.0259	0.8755	-0.4287	1.0136	-0.3216	0.1193	0.895	0.0224	0.0291	0	0	348	690	154	537	685	150	535	0.6647	0.0234	0.0305	1
TBsq499-1-10-TBsq91-Beijing-90	0.0415	0.0825	0.0157	0.2349	0.0738	0.0006	0.063	-0.1127	0.6688	-0.5338	0.1195	0.8973	0.0217	0.0303	0	0	488	971	578	396	963	570	393	0.6655	0.0234	0.0305	1
TBsq473-4-10-TBsq621-Beijing-90	0.0065	0.1911	0.0137	0.2666	0.061	0.0223	1.1692	-0.041	1.2792	-0.4602	0.1208	0.8952	0.0267	0.0302	0	0	350	703	159	544	698	157	541	0.6676	0.0234	0.0305	1
TBsq538-4-10-TBsq621-Beijing-90	0.2365	0.1333	0.0007	0.3553	0.0556	0.0236	-0.2809	0.1842	0.6772	-0.5772	0.1214	0.8989	0.0216	0.0279	0.0001	0	333	684	122	562	678	120	558	0.6726	0.0234	0.0305	1
TBsq538-4-10-TBsq91-Beijing-90	0.826	0.0787	0.0227	0.0978	0.0736	0.0239	0.2911	-0.125	0.6745	-0.5707	0.12	0.8985	0.0223	0.0287	0.0015	0	326	689	130	560	684	127	557	0.6788	0.0234	0.0305	1
TBsq90-2-15-TBsq538-4-85	0.003	0.112	0.0302	0.1581	0.1057	0.0186	-0.2133	0.0855	0.4824	-0.2702	0.1556	0.8503	0.0378	0.042	0	0.0831	311	749	521	228	745	518	227	0.7066	0.03	0.0387	1
TBsq482-2-15-TBsq538-4-85	0.0171	0.0952	0.0253	0.1983	0.1004	0.0187	-0.3954	-0.1047	0.4242	-0.367	0.1553	0.8526	0.036	0.0382	0	0.0355	308	759	529	230	754	525	229	0.7113	0.03	0.0387	1
TBsq90-2-15-TBsq473-4-85	0.0003	0.1293	0.0258	0.4958	0.0766	0.0248	-0.3641	0.727	0.4365	-0.5109	0.158	0.85	0.039	0.0422	0	0.0009	311	767	529	238	761	526	235	0.7115	0.03	0.0387	1
TBsq536-1-10-TBsq538-4-90	0.0416	0.0807	0.0093	0.0887	0.1198	0.0148	0.1268	0.0839	0.758	-0.5344	0.1193	0.8987	0.0205	0.028	0	0.0004	323	820	602	219	812	595	217	0.7174	0.0234	0.0305	1
TBsq482-2-15-TBsq473-4-85	0.0001	0.1375	0.0243	0.0971	0.112	0.0236	-0.2545	-0.2176	0.5265	-0.3827	0.1542	0.8515	0.0375	0.0432	0	0.0141	306	778	536	242	772	531	241	0.7177	0.0286	0.0387	1
TBsq538-4-15-TBsq621-Beijing-85	0.0292	0.1408	0.0054	0.556	0.0466	0.0081	-0.4975	-0.0479	0.4077	-0.2528	0.1535	0.8496	0.0347	0.0358	0.0006	0.0282	313	798	214	584	793	213	580	0.7183	0.0286	0.0387	1
TBsq538-4-15-TBsq91-Beijing-85	0.0244	0.1422	0.0165	0.6466	0.0436	0.0139	0.219	-0.097	0.5772	-0.3162	0.1555	0.8491	0.0372	0.0373	0.001	0.0012	310	794	219	576	791	218	573	0.7192	0.03	0.0387	1
TBsq473-4-15-TBsq621-Beijing-85	0.0575	0.1224	0.0267	0.4586	0.0503	0.0128	0.0112	-0.3074	0.648	-0.1273	0.1585	0.8482	0.0367	0.04	0	0.1684	317	817	237	580	813	237	576	0.7205	0.03	0.0387	1
TBsq536-1-10-TBsq473-4-90	0.0238	0.0852	0.0131	0.2737	0.0946	0.0245	0.5358	-0.1493	0.929	-0.355	0.1191	0.8987	0.0225	0.0261	0	0.0146	324	839	615	225	832	610	222	0.7214	0.0234	0.0305	1
TBsq473-4-15-TBsq91-Beijing-85	0.1463	0.1046	0.0206	0.6973	0.0418	0.0142	-0.1784	-0.093	0.2383	-0.1704	0.1569	0.8478	0.0368	0.0402	0.0758	0.1143	312	813	239	575	813	239	574	0.7227	0.03	0.0387	1
TBsq538-4-30-TBsq91-Beijing-70	0.1099	0.1116	0.0162	0.6476	0.0436	0.0143	0.1265	-0.1505	0.1582	-0.2362	0.2998	0.6971	0.0577	0.0519	0.6486	0.0046	310	810	234	577	807	233	574	0.7232	0.0496	0.0502	1
TBsq536-1-15-TBsq621-Beijing-85	0.0003	0.1027	0.017	0.6597	0.0508	0.0132	-0.2276	-0.338	0.5473	-0.1229	0.1553	0.8525	0.0355	0.039	0	0.1159	483	1263	850	414	1260	847	413	0.7234	0.03	0.0387	1
TBsq90-2-30-TBsq538-4-70	0.0194	0.0892	0.0076	0.1058	0.113	0.0192	-0.4141	-0.0262	0.1901	-0.3781	0.2947	0.6956	0.0595	0.0597	0.0044	0.0265	311	814	583	231	813	583	230	0.7236	0.0482	0.0502	1
TBsq536-1-15-TBsq91-Beijing-85	0.005	0.0844	0.0101	0.4232	0.0617	0.0191	-0.1911	-0.0808	0.4976	-0.2509	0.1551	0.8518	0.0349	0.0388	0	0.0681	477	1249	845	406	1246	841	405	0.7236	0.03	0.0387	1
TBsq473-4-30-TBsq91-Beijing-70	0.5891	0.0702	0.0131	0.9622	0.0297	0.0165	-0.1204	-0.1589	-0.17	-0.0312	0.3058	0.6974	0.0537	0.0505	0.472	0.7707	311	820	243	577	814	242	572	0.725	0.0496	0.0502	1
TBsq482-2-30-TBsq538-4-70	0.4154	0.0521	0.0126	0.407	0.0833	0.0239	0.0157	0.0715	0.261	0.059	0.2953	0.7046	0.053	0.0536	0.0269	0.9414	306	809	580	229	804	576	228	0.7256	0.0496	0.0502	1
TBsq538-4-30-TBsq621-Beijing-70	0.1687	0.103	0.0171	0.9167	0.0325	0.0072	-0.3293	-0.0984	-0.0265	-0.1251	0.2997	0.6997	0.0526	0.0489	0.4988	0.512	310	821	234	587	817	233	584	0.7259	0.0496	0.0502	1
TBsq482-2-30-TBsq473-4-70	0.6476	0.0436	0.014	0.2123	0.0975	0.0282	-0.1338	-0.4239	0.1512	-0.1575	0.2951	0.7048	0.0533	0.0512	0.2003	0.4725	308	816	576	240	810	574	236	0.726	0.0496	0.0502	1
TBsq90-2-30-TBsq473-4-70	0.0395	0.0818	0.0078	0.1741	0.1017	0.0264	-0.264	-0.2744	0.1651	-0.114	0.2956	0.703	0.0587	0.0575	0.1017	0.1786	311	827	589	238	823	587	236	0.7267	0.0496	0.0502	1
TBsq536-1-15-TBsq90-2-85	0.0015	0.0924	0.0136	0.4434	0.0598	0.0185	-0.3103	-0.2292	0.4051	-0.1982	0.1558	0.85	0.0353	0.04	0	0.1355	476	1268	850	420	1262	844	418	0.7271	0.03	0.0387	1
TBsq473-4-30-TBsq621-Beijing-70	0.5255	0.0732	0.0132	0.8807	0.0345	0.0075	0.0808	0.2498	-0.0844	-0.1037	0.3049	0.6975	0.0554	0.0538	0.2403	0.0729	312	832	248	584	826	246	580	0.7273	0.0496	0.0502	1
TBsq499-1-15-TBsq621-Beijing-85	0	0.1163	0.0282	0.2283	0.0723	0.0142	-0.2035	0.0392	0.487	-0.3342	0.1559	0.8486	0.0362	0.0373	0	0.0054	483	1299	885	416	1292	877	415	0.729	0.03	0.0387	1
TBsq536-1-15-TBsq482-2-85	0.0007	0.0965	0.0175	0.8735	0.0414	0.0178	-0.432	-0.2494	0.324	-0.127	0.1547	0.8482	0.0336	0.0369	0	0.1715	473	1275	864	412	1271	860	411	0.7294	0.0286	0.0387	1
TBsq499-1-10-TBsq538-4-90	0.035	0.0793	0.01	0.1785	0.105	0.0143	-0.1725	0.2982	0.6844	-0.7262	0.1208	0.8924	0.0216	0.0329	0	0	320	866	647	220	862	643	219	0.7302	0.0234	0.0321	1
TBsq499-1-15-TBsq482-2-85	0.0003	0.1009	0.0242	0.1192	0.0829	0.0192	-0.1616	-0.2539	0.4304	-0.3197	0.1571	0.8454	0.0365	0.0423	0	0.0025	476	1290	879	413	1282	872	410	0.7305	0.03	0.0387	1
TBsq499-1-15-TBsq90-2-85	0.0001	0.1086	0.0229	0.2319	0.0718	0.018	-0.0101	-0.3767	0.5418	-0.3325	0.1586	0.845	0.0392	0.043	0	0.0003	478	1298	881	419	1293	875	418	0.7309	0.03	0.0395	1
TBsq499-1-15-TBsq91-Beijing-85	0.0008	0.0938	0.0219	0.7052	0.0495	0.0168	-0.1613	-0.0447	0.4298	-0.2043	0.1552	0.8488	0.0358	0.0378	0	0.1406	476	1294	889	408	1289	885	404	0.7311	0.03	0.0387	1
TBsq536-1-30-TBsq621-Beijing-70	0.4029	0.0419	0.0288	0.6582	0.051	0.017	-0.128	-0.1425	0.1203	0.1326	0.2984	0.7028	0.0522	0.0499	0.3474	0.2748	480	1321	909	413	1318	906	412	0.7335	0.0496	0.0502	1
TBsq499-1-10-TBsq473-4-90	0.0302	0.0806	0.0093	0.1004	0.115	0.0241	0.0878	0.2529	0.7193	-0.631	0.121	0.8948	0.0224	0.0278	0	0.0001	319	882	653	230	871	645	226	0.7344	0.0234	0.0321	1
TBsq536-1-30-TBsq91-Beijing-70	0.2174	0.0493	0.0266	0.7038	0.0496	0.0139	-0.2429	-0.1423	0.1079	-0.0312	0.2976	0.7045	0.0541	0.0513	0.1854	0.9935	476	1320	916	406	1316	913	403	0.735	0.0496	0.0502	1
TBsq536-1-30-TBsq482-2-70	0.3122	0.0452	0.0286	0.9859	0.0318	0.022	-0.1435	-0.1444	0.0507	-0.0375	0.3005	0.6999	0.0492	0.0487	0.1468	0.7778	474	1320	911	410	1316	907	409	0.7358	0.0496	0.0502	1
TBsq536-1-30-TBsq90-2-70	0.3721	0.043	0.0303	0.6104	0.0525	0.0182	-0.2181	-0.2208	0.0586	-0.0449	0.2991	0.6999	0.0513	0.0549	0.3206	0.6782	476	1330	911	420	1327	908	419	0.7364	0.0496	0.0502	1
TBsq499-1-30-TBsq91-Beijing-70	0.8911	0.0268	0.0247	0.3262	0.067	0.0137	-0.1559	0.0347	0.0035	-0.2667	0.3003	0.698	0.0514	0.0528	0.5081	0.0152	476	1340	936	406	1336	933	403	0.7379	0.0496	0.0502	1
TBsq499-1-30-TBsq90-2-70	0.006	0.0795	0.0268	0.13	0.0804	0.0176	-0.3368	0.1619	0.0933	-0.2908	0.3039	0.6934	0.057	0.0611	0.0237	0.0134	477	1346	923	425	1341	918	423	0.7383	0.0496	0.0502	1
TBsq499-1-30-TBsq482-2-70	0.352	0.0433	0.0252	0.2946	0.0683	0.0191	-0.1606	-0.1742	0.0585	-0.0675	0.3035	0.6955	0.0536	0.0552	0.1843	0.8574	473	1341	929	414	1334	924	410	0.7393	0.0496	0.0502	1
TBsq499-1-30-TBsq621-Beijing-70	0.6413	0.0344	0.0253	0.9227	0.0378	0.0194	-0.058	0.3413	0.0169	-0.0778	0.3007	0.6975	0.0529	0.0512	0.45	0.2381	475	1359	937	424	1354	931	423	0.741	0.0496	0.0502	1
TBsq536-1-15-TBsq538-4-85	0.0131	0.0709	0.0172	0.1305	0.1092	0.0186	-0.3587	-0.0198	0.3586	-0.3816	0.1528	0.8485	0.0336	0.0389	0	0.0507	314	1234	1006	229	1231	1002	229	0.7972	0.0286	0.0387	1
TBsq536-1-15-TBsq473-4-85	0.0008	0.0885	0.019	0.3675	0.0844	0.0305	-0.2274	-0.0801	0.4904	-0.0695	0.1525	0.8511	0.0328	0.0378	0	0.3553	311	1241	1002	240	1231	994	237	0.7996	0.0286	0.0387	1
TBsq499-1-15-TBsq538-4-85	0.0001	0.1007	0.0162	0.1923	0.1018	0.021	-0.2625	0.0324	0.473	-0.3338	0.1548	0.8454	0.0352	0.0437	0	0.094	314	1265	1039	227	1259	1033	226	0.8011	0.0286	0.0387	1
TBsq499-1-15-TBsq473-4-85	0	0.105	0.0145	0.3727	0.0837	0.0233	-0.2166	0.2093	0.468	-0.348	0.1546	0.8471	0.0355	0.0383	0	0.0356	312	1282	1044	239	1277	1038	239	0.8043	0.0286	0.0387	1
TBsq536-1-30-TBsq538-4-70	0.2791	0.0428	0.0213	0.5505	0.0746	0.0239	-0.1693	0.3104	0.1032	-0.173	0.2964	0.7017	0.0497	0.0537	0.2175	0.214	311	1309	1080	230	1304	1076	228	0.808	0.0496	0.0502	1
TBsq536-1-30-TBsq473-4-70	0.4415	0.0375	0.0184	0.4395	0.0792	0.022	-0.211	0.2385	0.023	-0.1879	0.2954	0.7049	0.0509	0.0505	0.6545	0.5183	310	1315	1073	243	1307	1067	240	0.8092	0.0496	0.0502	1
TBsq499-1-30-TBsq538-4-70	0.6999	0.0303	0.0225	0.281	0.0933	0.0183	-0.213	-0.153	-0.0429	-0.0819	0.3005	0.6979	0.0518	0.057	0.4583	0.6146	309	1326	1100	227	1315	1090	225	0.811	0.0496	0.0502	1
TBsq499-1-30-TBsq473-4-70	0.6284	0.0321	0.0224	0.6552	0.0672	0.0264	-0.2678	-0.2464	0.0612	-0.0539	0.3003	0.6988	0.0519	0.05	0.1618	0.7444	310	1335	1096	240	1329	1091	238	0.8116	0.0496	0.0502	1
