# Supplementary material for: Whole-genome sequencing reveals transmission pattern and drug resistance of Mycobacterium tuberculosis intra- or inter-hosts
Source: Front Cell Infect Microbiol. 2025 Jan 21;14:1488547. doi: 10.3389/fcimb.2024.1488547 (PMC11790449; doi:10.3389/fcimb.2024.1488547)
Supplement: Supplementary file 6 [file Table5.xlsx]

## Sheet: Sheet1
Supplementary Table 5. The phenotypic drug susceptibility testing of 12 drugs. R - Resistance, S - Susceptible.
Sample	Eto	EMB	RFB	RFP	Km	PAS	INH	LFX	Cs	MFX	Sm	AK
TBsq101	S	R	R	R	S	S	R	S	R	S	R	S
TBsq102	S	R	R	R	S	S	R	S	S	S	R	S
TBsq105	S	S	S	S	S	S	S	S	S	S	S	S
TBsq106	S	S	R	S	S	S	S	S	R	S	S	S
TBsq115	S	R	S	S	R	S	R	R	R	S	S	S
TBsq122	S	S	S	S	S	S	S	S	R	S	S	S
TBsq123	S	S	S	S	S	S	S	S	R	S	S	S
TBsq131	S	S	S	S	S	S	S	S	S	S	S	S
TBsq135	R	R	R	R	S	S	R	R	S	R	R	S
TBsq136	S	S	S	S	R	S	R	R	R	R	S	S
TBsq140	S	S	S	R	R	S	R	R	S	R	R	R
TBsq142	S	S	R	R	S	S	R	R	S	R	S	S
TBsq146	S	S	S	S	S	S	S	S	S	S	S	S
TBsq147	S	R	R	R	S	R	R	R	R	R	S	S
TBsq148	S	R	S	R	S	S	R	R	S	R	S	S
TBsq149	S	R	S	R	S	S	R	R	R	R	S	S
TBsq157	S	R	S	S	S	S	R	S	S	S	S	S
TBsq169	S	R	S	R	R	S	R	R	R	R	S	R
TBsq170	S	S	S	S	S	S	S	S	S	S	S	S
TBsq176	S	S	S	S	S	S	S	S	S	S	S	S
TBsq181	R	R	R	R	S	S	R	R	R	R	R	S
TBsq20	S	S	R	R	S	S	R	S	S	R	R	S
TBsq208	S	S	R	R	S	S	R	R	S	R	S	S
TBsq21	S	R	S	S	S	S	R	S	R	S	S	S
TBsq221	S	S	S	S	S	S	S	S	S	S	S	S
TBsq227	S	R	R	R	S	S	R	R	S	R	S	S
TBsq238	S	S	S	S	S	S	S	S	S	S	S	S
TBsq240	S	R	S	S	S	S	R	S	S	S	S	S
TBsq243	S	S	S	S	S	S	S	S	S	S	S	S
TBsq249	S	R	R	R	S	S	S	R	R	R	R	S
TBsq262	S	S	S	S	S	S	S	S	S	S	S	S
TBsq263	S	S	S	S	S	S	S	S	S	S	S	S
TBsq274	S	S	S	S	S	S	S	S	S	S	S	S
TBsq29	S	R	S	R	S	S	R	R	R	R	S	S
TBsq294	S	S	S	S	S	S	S	S	S	S	S	S
TBsq303	S	S	S	S	S	S	S	S	S	S	S	S
TBsq304	S	S	S	S	S	S	S	S	S	S	S	S
TBsq310	R	R	R	R	R	S	R	R	S	R	S	R
TBsq317	S	R	S	S	S	S	S	S	S	S	S	S
TBsq324	S	S	S	S	S	S	S	S	S	S	S	S
TBsq325	S	S	S	S	S	S	S	S	S	S	S	S
TBsq327	S	S	S	S	S	S	S	S	S	S	S	S
TBsq328	R	R	R	S	S	R	R	R	R	R	S	S
TBsq329	S	S	S	S	S	S	S	S	S	S	S	S
TBsq336	S	S	S	S	S	S	S	S	S	S	S	S
TBsq339	R	R	R	R	R	S	R	R	S	R	R	R
TBsq34	R	S	S	S	S	S	R	S	S	S	S	S
TBsq340	S	R	R	R	S	R	R	S	S	S	R	S
TBsq342	R	R	R	R	R	S	R	R	S	R	R	R
TBsq35	S	S	S	S	S	S	S	S	S	S	S	S
TBsq350	S	S	S	S	S	S	S	S	S	S	S	S
TBsq354	S	S	S	S	S	S	S	S	S	S	S	S
TBsq362	S	R	S	S	R	S	R	R	S	R	S	R
TBsq363	S	S	S	S	S	S	S	S	S	S	S	S
TBsq367	S	S	S	S	S	S	S	S	S	S	S	S
TBsq385	S	S	S	S	S	S	R	S	R	S	S	S
TBsq387	S	S	S	R	S	S	R	R	S	R	S	S
TBsq391	S	S	S	S	S	S	S	S	S	S	S	S
TBsq392	S	S	S	S	S	S	S	S	S	S	S	S
TBsq393	S	S	S	S	S	S	S	S	S	S	S	S
TBsq396	S	S	S	S	S	S	S	S	S	S	S	S
TBsq397	S	S	S	S	S	S	R	S	S	S	S	S
TBsq398	S	S	S	S	S	S	S	S	S	S	S	S
TBsq410	S	S	S	S	S	S	S	S	S	S	S	S
TBsq416	S	S	S	S	S	S	S	S	S	S	S	S
TBsq417	S	S	S	S	S	S	S	S	S	S	S	S
TBsq420	S	S	S	S	S	S	S	S	S	S	S	S
TBsq421	S	S	S	S	S	S	S	S	S	S	S	S
TBsq428	S	S	S	S	S	S	S	S	S	S	S	S
TBsq429	S	S	S	S	S	S	S	S	S	S	S	S
TBsq430	S	S	S	S	S	S	S	S	S	S	S	S
TBsq432	S	S	S	S	S	S	S	S	S	S	S	S
TBsq434	S	R	S	S	S	S	R	R	S	R	S	S
TBsq435	S	S	S	S	S	S	S	S	S	S	S	S
TBsq436	S	S	R	R	S	R	R	S	S	S	S	S
TBsq437	S	S	S	S	S	S	S	S	S	S	S	S
TBsq438	S	S	S	S	S	S	S	S	S	S	S	S
TBsq439	S	S	S	S	S	S	S	S	S	S	S	S
TBsq440	S	S	S	S	S	S	S	S	S	S	S	S
TBsq441	S	S	S	S	S	S	S	S	S	S	S	S
TBsq442	S	S	S	S	S	S	S	S	R	S	S	S
TBsq443	S	S	S	S	S	S	S	R	S	R	S	S
TBsq444	S	S	S	S	S	S	S	R	S	R	S	S
TBsq445	S	S	S	S	S	S	S	S	S	S	S	S
TBsq446	S	S	S	S	S	S	S	S	S	S	S	S
TBsq452	S	S	S	S	S	S	S	S	S	S	S	S
TBsq453	S	S	S	S	S	S	S	S	S	S	S	S
TBsq454	S	S	S	S	S	S	S	S	S	S	S	S
TBsq455	S	S	S	S	S	S	S	S	S	S	S	S
TBsq456	S	S	S	S	S	S	S	S	S	S	S	S
TBsq457	S	S	S	S	S	S	S	S	S	S	S	S
TBsq458	S	S	S	S	S	S	S	S	S	S	S	S
TBsq46	S	R	S	R	S	S	R	R	S	R	S	S
TBsq460	S	S	S	S	S	S	R	S	S	S	S	S
TBsq461	S	S	S	S	S	S	S	S	S	S	S	S
TBsq462	S	S	S	S	S	S	S	S	S	S	S	S
TBsq463	S	S	S	S	S	S	S	S	S	S	S	S
TBsq466	S	S	S	S	S	S	S	S	S	S	S	S
TBsq467	S	S	S	S	S	S	S	S	S	S	S	S
TBsq468	S	S	S	S	S	S	S	S	S	S	S	S
TBsq473	S	S	S	S	S	S	S	S	S	S	S	S
TBsq475	S	S	S	S	S	S	S	S	S	S	S	S
TBsq476	S	S	S	S	S	S	S	S	S	S	S	S
TBsq477	S	S	S	S	S	S	S	S	S	S	S	S
TBsq478	S	S	S	S	S	S	S	S	S	S	S	S
TBsq479	S	S	S	S	S	S	S	S	S	S	S	S
TBsq481	S	S	S	S	S	S	S	S	S	S	S	S
TBsq482	S	S	S	S	S	S	S	S	S	S	S	S
TBsq484	S	S	S	S	S	S	S	S	S	S	R	S
TBsq485	S	S	S	S	S	S	S	S	S	S	R	S
TBsq486	S	S	S	S	S	S	S	S	S	S	S	S
TBsq487	S	S	S	S	S	S	S	S	S	S	S	S
TBsq488	S	S	S	S	S	S	S	S	S	S	S	S
TBsq489	S	S	R	R	S	S	S	S	S	S	S	S
TBsq490	S	R	S	R	S	S	R	R	S	R	S	S
TBsq492	S	S	S	S	S	S	S	S	S	S	S	S
TBsq493	S	S	S	S	S	S	S	S	S	S	S	S
TBsq494	S	S	S	S	S	S	S	S	S	S	S	S
TBsq496	S	S	S	S	S	S	S	S	S	S	S	S
TBsq497	S	S	S	S	S	S	S	S	S	S	S	S
TBsq498	S	S	S	S	S	S	S	S	S	S	S	S
TBsq499	S	S	S	S	S	S	S	S	S	S	S	S
TBsq500	S	S	S	S	S	S	S	S	S	R	S	S
TBsq503	S	S	S	S	S	S	S	S	S	S	S	S
TBsq504	S	S	S	S	S	S	S	S	S	S	S	S
TBsq505	S	S	S	S	S	S	S	S	S	S	S	S
TBsq506	S	S	S	S	S	S	S	S	S	S	S	S
TBsq507	S	S	S	S	S	S	R	S	S	S	S	S
TBsq508	S	S	S	S	S	S	S	S	S	S	S	S
TBsq509	S	S	S	S	S	S	R	S	S	S	S	S
TBsq510	S	S	S	S	S	S	S	S	S	S	S	S
TBsq511	S	S	S	S	S	S	R	S	S	S	S	S
TBsq514	S	S	S	S	S	S	S	S	S	S	S	S
TBsq515	S	S	S	S	S	S	S	S	S	S	S	S
TBsq516	S	S	S	S	S	S	R	S	S	S	S	S
TBsq517	S	S	S	S	S	S	S	S	S	S	R	S
TBsq518	S	S	S	S	S	S	S	S	S	S	R	S
TBsq519	S	S	S	S	S	S	S	S	S	S	R	S
TBsq520	S	S	S	S	S	S	S	S	S	S	R	S
TBsq521	S	S	S	S	S	S	S	S	S	S	S	S
TBsq522	S	S	S	S	S	S	S	S	S	S	S	S
TBsq523	S	S	S	S	S	S	S	S	S	S	S	S
TBsq524	R	R	R	R	S	S	R	R	R	R	R	S
TBsq525	R	S	R	R	S	S	R	R	S	R	R	S
TBsq526	S	R	S	S	S	S	R	S	S	S	S	S
TBsq527	S	S	S	S	S	S	S	S	S	S	S	S
TBsq528	S	S	S	S	S	S	S	S	S	S	S	S
TBsq529	S	S	S	S	S	S	S	S	S	S	S	S
TBsq530	S	S	S	S	S	S	S	S	S	S	S	S
TBsq531	S	S	S	S	S	S	S	S	S	S	S	S
TBsq532	S	S	S	S	S	S	R	S	S	S	R	S
TBsq533	S	S	S	S	S	S	R	S	S	S	R	S
TBsq534	S	S	S	S	S	S	S	S	S	S	S	S
TBsq535	S	S	S	S	S	S	S	S	S	S	S	S
TBsq536	S	S	S	S	S	S	S	S	S	S	S	S
TBsq537	S	S	S	S	S	S	S	R	S	R	S	S
TBsq538	S	S	S	S	S	S	S	S	S	S	S	S
TBsq539	S	S	S	S	S	S	S	S	S	S	S	S
TBsq540	S	S	S	S	S	S	S	S	S	S	S	S
TBsq541	S	S	S	S	S	S	S	S	S	S	S	S
TBsq542	S	S	S	S	S	S	S	S	S	S	S	S
TBsq543	S	S	S	S	S	S	S	S	S	S	S	S
TBsq544	S	S	S	S	S	S	S	S	S	S	S	S
TBsq545	S	S	S	S	S	S	S	S	S	S	S	S
TBsq546	S	S	S	S	S	S	S	S	S	S	S	S
TBsq547	S	S	S	S	S	S	S	S	S	S	S	S
TBsq55	S	S	S	S	S	S	S	S	S	S	S	S
TBsq551	S	S	S	S	S	S	S	S	S	S	S	S
TBsq552	S	S	S	S	S	S	S	S	S	S	S	S
TBsq553	S	S	S	S	S	S	S	S	S	S	S	S
TBsq554	S	S	S	S	S	S	S	S	S	S	S	S
TBsq555	S	S	S	S	S	S	S	S	S	S	S	S
TBsq556	S	S	S	S	S	S	S	S	S	S	S	S
TBsq561	S	S	S	S	S	S	S	S	S	S	S	S
TBsq562	S	S	R	R	S	S	R	S	R	S	S	S
TBsq564	S	S	S	S	S	S	S	S	R	S	S	S
TBsq565	S	S	S	S	S	S	S	S	S	S	S	S
TBsq568	S	S	S	S	S	S	S	S	S	S	S	S
TBsq569	S	S	S	S	S	S	S	S	S	S	S	S
TBsq573	S	S	S	S	S	S	S	S	S	S	S	S
TBsq574	S	S	S	S	S	S	S	S	S	S	S	S
TBsq575	S	S	S	S	S	S	S	S	S	S	S	S
TBsq576	S	S	S	S	S	S	S	S	S	S	S	S
TBsq578	S	S	S	S	S	S	S	S	S	S	S	S
TBsq581	S	S	S	S	S	S	S	S	S	S	S	S
TBsq582	S	S	S	S	S	S	S	S	S	S	S	S
TBsq583	S	S	S	R	S	S	R	S	S	S	S	S
TBsq584	S	S	S	R	S	S	R	S	S	S	S	S
TBsq585	S	S	R	R	S	S	R	S	S	S	S	S
TBsq586	S	S	S	S	S	S	S	S	S	S	S	S
TBsq590	S	S	S	S	S	S	S	S	S	S	S	S
TBsq593	S	S	S	S	S	S	S	S	S	S	S	S
TBsq594	S	S	S	S	S	S	S	S	S	S	S	S
TBsq595	S	S	S	S	S	S	S	S	S	S	S	S
TBsq598	S	S	S	S	S	S	R	S	S	S	S	S
TBsq6	R	R	R	R	R	R	R	R	R	R	R	R
TBsq601	S	S	S	S	S	S	S	S	S	S	S	S
TBsq603	S	S	S	S	S	S	S	S	R	S	S	S
TBsq604	S	S	S	S	S	S	S	S	S	S	S	S
TBsq605	S	S	S	S	S	S	S	S	S	S	S	S
TBsq606	S	S	S	S	S	S	S	S	S	S	S	S
TBsq609	S	S	S	S	S	S	S	S	S	S	S	S
TBsq610	S	S	S	S	S	S	S	S	S	S	S	S
TBsq611	S	S	S	S	S	S	R	S	S	S	S	S
TBsq612	S	S	S	S	S	S	R	S	S	S	S	S
TBsq613	S	S	S	S	S	S	S	S	S	S	S	S
TBsq617	S	S	S	S	S	S	S	S	S	S	S	S
TBsq618	S	S	S	S	S	S	S	S	S	S	S	S
TBsq621	S	R	S	S	S	S	R	S	S	S	S	S
TBsq622	S	R	S	S	S	S	R	S	S	S	S	S
TBsq626	S	S	S	S	S	S	S	S	S	S	R	S
TBsq631	S	S	S	S	S	S	S	S	S	S	S	S
TBsq638	S	R	S	R	R	S	R	R	S	R	S	S
TBsq640	S	S	S	S	S	S	S	S	S	S	S	S
TBsq642	S	S	S	S	S	S	R	S	S	S	S	S
TBsq644	S	S	S	S	S	S	S	S	S	S	S	S
TBsq646	S	S	S	R	S	S	R	R	S	R	S	S
TBsq647	S	R	R	R	S	S	R	R	S	R	R	S
TBsq65	S	S	S	S	S	S	S	S	R	S	S	S
TBsq654	S	S	S	S	S	S	S	S	S	S	S	S
TBsq655	S	S	S	S	S	S	S	S	S	S	S	S
TBsq656	S	R	S	S	S	S	R	S	S	S	S	S
TBsq66	S	S	S	S	S	S	S	S	S	S	S	S
TBsq661	S	S	S	S	S	S	S	S	S	S	S	S
TBsq662	S	S	S	S	S	S	S	S	S	S	S	S
TBsq663	S	S	S	S	S	S	S	S	S	S	S	S
TBsq664	S	R	S	R	S	S	R	R	S	R	S	S
TBsq665	S	S	S	S	S	S	R	S	S	S	S	S
TBsq668	S	S	S	S	S	S	S	S	S	S	S	S
TBsq669	S	R	R	R	S	S	R	S	S	S	R	S
TBsq670	S	S	S	S	S	S	S	S	S	S	S	S
TBsq71	S	S	R	R	R	S	R	S	S	R	S	S
TBsq72	S	S	R	R	S	S	R	S	R	S	S	S
TBsq76	S	R	R	R	S	S	R	R	S	R	R	S
TBsq77	S	R	R	R	R	S	R	R	S	R	R	S
TBsq83	S	R	R	R	S	S	R	R	S	R	R	S
TBsq85	S	S	S	S	S	S	S	S	R	S	S	S
TBsq86	S	S	S	S	S	S	S	S	R	S	S	S
TBsq87	S	S	R	R	R	S	R	R	S	R	S	R
TBsq88	S	S	R	R	R	S	R	R	S	R	S	R
TBsq90	S	S	S	S	S	S	S	S	R	S	S	S
TBsq91	S	R	R	R	R	R	R	R	R	R	R	R
TBsq95	S	R	S	R	S	S	R	R	R	R	S	S
TBsq96	S	R	S	R	S	S	R	R	S	R	S	S
