# Supplementary material for: Whole-genome sequencing reveals transmission pattern and drug resistance of Mycobacterium tuberculosis intra- or inter-hosts
Source: Front Cell Infect Microbiol. 2025 Jan 21;14:1488547. doi: 10.3389/fcimb.2024.1488547 (PMC11790449; doi:10.3389/fcimb.2024.1488547)
Supplement: Supplementary file 8 [file Table7.xlsx]

## Sheet: 7a
Supplementary Table 7. The molecular drug susceptibility testing of 16 drugs.
7a: The molecular drug susceptibility testing result. R - Resistance, S - Susceptible.
Sample	AK	Cfz	Cm	EMB	Eto	INH	Km	LFX	Linezolid	MFX	PAS	PTO	PZA	RFB	RFP	Sm	Sample	AK	Cfz	Cm	EMB	Eto	INH	Km	LFX	Linezolid	MFX	PAS	PTO	PZA	RFB	RFP	Sm
TBsq101	S	S	S	R	S	R	S	S	S	S	S	S	R	R	R	R	TBsq101				4247729:G/A(0/226,1.0000):embB:1216G/A:G406S(1,GGC/AGC);4269296:T/C(0/242,1.0000):ubiA:538A/G:M180V(1,ATG/GTG)		2726145:G/A(0/264,1.0000):ahpC:-48G/A:NA							2288953:C/G(0/211,1.0000):pncA:289G/C:G97R(1,GGT/CGT)	761139:C/G(0/234,1.0000):rpoB:1333C/G:H445D(1,CAC/GAC)	761139:C/G(0/234,1.0000):rpoB:1333C/G:H445D(1,CAC/GAC)	781687:A/G(0/240,1.0000):rpsL:128A/G:K43R(2,AAG/AGG)
TBsq102	S	S	S	R	S	R	S	S	S	S	S	S	R	R	R	R	TBsq102				4269296:T/C(0/444,1.0000):ubiA:538A/G:M180V(1,ATG/GTG);4247729:G/A(0/512,1.0000):embB:1216G/A:G406S(1,GGC/AGC)		2726145:G/A(0/404,1.0000):ahpC:-48G/A:NA							2288953:C/G(0/355,1.0000):pncA:289G/C:G97R(1,GGT/CGT)	761139:C/G(0/453,1.0000):rpoB:1333C/G:H445D(1,CAC/GAC)	761139:C/G(0/453,1.0000):rpoB:1333C/G:H445D(1,CAC/GAC)	781687:A/G(0/464,1.0000):rpsL:128A/G:K43R(2,AAG/AGG)
TBsq105	S	S	S	S	S	S	S	S	S	S	S	S	S	S	S	S	TBsq105
TBsq106	S	S	S	S	S	S	S	S	S	S	S	S	S	S	S	S	TBsq106
TBsq108	S	S	S	S	S	S	S	S	S	S	S	S	S	S	S	S	TBsq108
TBsq112	S	S	S	R	R	R	S	R	S	R	S	S	R	R	R	S	TBsq112				4247431:G/T(0/212,1.0000):embB:918G/T:M306I(3,ATG/ATT)	1673425:C/T(0/173,1.0000):fabG1:-15C/T:NA	1673425:C/T(0/173,1.0000):fabG1:-15C/T:NA		7582:A/G(0/276,1.0000):gyrA:281A/G:D94G(2,GAC/GGC)		7582:A/G(0/276,1.0000):gyrA:281A/G:D94G(2,GAC/GGC)			2289111:A/C(111/94,0.4585):pncA:131T/G:V44G(2,GTC/GGC);2288850:A/AC(88/34,0.2787):pncA:392-/G:V131G(2,GTC/GGT);2288850:A/ACC(88/48,0.3529):pncA:392-/GG:V131G(2,GTC/GGG)	761155:C/T(0/188,1.0000):rpoB:1349C/T:S450L(2,TCG/TTG)	761155:C/T(0/188,1.0000):rpoB:1349C/T:S450L(2,TCG/TTG)
TBsq115	R	S	R	S	S	R	R	R	S	R	S	R	R	R	R	R	TBsq115	1473246:A/G(0/364,1.0000):rrs:1401A/G:NA		1473246:A/G(0/364,1.0000):rrs:1401A/G:NA			2155169:T/C(0/199,1.0000):katG:943A/G:S315G(1,AGC/GGC);1674048:G/A(0/179,1.0000):fabG1:609G/A:L203L(3,CTG/CTA)	1473246:A/G(0/364,1.0000):rrs:1401A/G:NA	7581:G/A(0/369,1.0000):gyrA:280G/A:D94N(1,GAC/AAC)		7581:G/A(0/369,1.0000):gyrA:280G/A:D94N(1,GAC/AAC)		4326696:T/TGCGCC(0/261,1.0000):ethA:778-/GGCGC:M260G(1,ATG/GGC)	2289207:T/G(0/223,1.0000):pncA:35A/C:D12A(2,GAC/GCC)	761140:A/G(0/176,1.0000):rpoB:1334A/G:H445R(2,CAC/CGC)	761140:A/G(0/176,1.0000):rpoB:1334A/G:H445R(2,CAC/CGC)	781687:A/G(0/189,1.0000):rpsL:128A/G:K43R(2,AAG/AGG)
TBsq122	S	S	S	S	R	S	S	S	S	S	S	S	S	S	S	S	TBsq122					4326474:G/C(0/281,1.0000):ethA:1000C/G:P334A(1,CCG/GCG)
TBsq123	S	S	S	S	R	S	S	S	S	S	S	S	S	S	S	S	TBsq123					4326474:G/C(0/330,1.0000):ethA:1000C/G:P334A(1,CCG/GCG)
TBsq131	S	S	S	S	R	S	S	S	S	S	S	S	S	S	S	S	TBsq131					4326676:G/C(0/239,1.0000):ethA:798C/G:S266R(3,AGC/AGG)
TBsq132	R	R	R	R	S	R	R	R	S	R	S	S	S	S	S	S	TBsq132	4407917:G/A(0/238,1.0000):gidB:286C/T:R96C(1,CGC/TGC)	779127:T/TG(62/191,0.7549):Rv0678:139-/G:D47G(1,GAT/GGA)	4407917:G/A(0/238,1.0000):gidB:286C/T:R96C(1,CGC/TGC)	4247431:G/A(0/171,1.0000):embB:918G/A:M306I(3,ATG/ATA)		2155168:C/G(0/166,1.0000):katG:944G/C:S315T(2,AGC/ACC)	4407917:G/A(0/238,1.0000):gidB:286C/T:R96C(1,CGC/TGC)	7582:A/G(0/202,1.0000):gyrA:281A/G:D94G(2,GAC/GGC)		7582:A/G(0/202,1.0000):gyrA:281A/G:D94G(2,GAC/GGC)
TBsq135	S	R	S	S	R	R	S	R	S	R	S	R	R	R	R	R	TBsq135		779130:T/TC(71/143,0.6682):Rv0678:142-/C:P48P(1,CCC/CCC);779127:T/TGA(144/71,0.3302):Rv0678:139-/GA:D47E(1,GAT/GAG)			1673425:C/T(0/158,1.0000):fabG1:-15C/T:NA	1673425:C/T(0/158,1.0000):fabG1:-15C/T:NA;2155168:C/G(0/139,1.0000):katG:944G/C:S315T(2,AGC/ACC)		7582:A/G(0/221,1.0000):gyrA:281A/G:D94G(2,GAC/GGC)		7582:A/G(0/221,1.0000):gyrA:281A/G:D94G(2,GAC/GGC)		4326851:G/T(1/193,0.9948):ethA:623C/A:S208*(2,TCA/TAA)	2288964:A/C(0/120,1.0000):pncA:278T/G:V93G(2,GTG/GGG)	761155:C/T(0/142,1.0000):rpoB:1349C/T:S450L(2,TCG/TTG)	761155:C/T(0/142,1.0000):rpoB:1349C/T:S450L(2,TCG/TTG)	781687:A/G(0/225,1.0000):rpsL:128A/G:K43R(2,AAG/AGG)
TBsq136	S	S	S	S	S	R	S	S	S	S	S	S	S	S	S	S	TBsq136						2155168:C/T(205/161,0.4399):katG:944G/A:S315N(2,AGC/AAC);2155168:C/A(205/51,0.1992):katG:944G/T:S315I(2,AGC/ATC)
TBsq138	S	S	S	S	S	R	S	R	S	R	S	S	S	R	R	S	TBsq138						2155168:C/A(1/179,0.9944):katG:944G/T:S315I(2,AGC/ATC)		7582:A/G(0/146,1.0000):gyrA:281A/G:D94G(2,GAC/GGC)		7582:A/G(0/146,1.0000):gyrA:281A/G:D94G(2,GAC/GGC)				761139:C/T(0/188,1.0000):rpoB:1333C/T:H445Y(1,CAC/TAC)	761139:C/T(0/188,1.0000):rpoB:1333C/T:H445Y(1,CAC/TAC)
TBsq140	R	S	R	R	S	R	R	R	R	R	S	S	R	S	R	R	TBsq140	1473246:A/G(0/303,1.0000):rrs:1401A/G:NA		1473246:A/G(0/303,1.0000):rrs:1401A/G:NA	4249518:A/G(0/155,1.0000):embB:3005A/G:H1002R(2,CAC/CGC)		2155168:C/G(0/181,1.0000):katG:944G/C:S315T(2,AGC/ACC)	1473246:A/G(0/303,1.0000):rrs:1401A/G:NA	7582:A/G(0/191,1.0000):gyrA:281A/G:D94G(2,GAC/GGC)	801268:T/C(0/156,1.0000):rplC:460T/C:C154R(1,TGT/CGT)	7582:A/G(0/191,1.0000):gyrA:281A/G:D94G(2,GAC/GGC)			2288719:T/C(0/112,1.0000):pncA:523A/G:M175V(1,ATG/GTG)		761097:A/G(0/121,1.0000):rpoB:1291A/G:S431G(1,AGC/GGC)	781687:A/G(0/225,1.0000):rpsL:128A/G:K43R(2,AAG/AGG)
TBsq142	S	S	S	S	S	R	S	R	S	R	S	S	S	S	R	S	TBsq142						2155168:C/G(0/219,1.0000):katG:944G/C:S315T(2,AGC/ACC)		7572:T/C(0/232,1.0000):gyrA:271T/C:S91P(1,TCG/CCG)		7572:T/C(0/232,1.0000):gyrA:271T/C:S91P(1,TCG/CCG)					761110:A/T(0/198,1.0000):rpoB:1304A/T:D435V(2,GAC/GTC)
TBsq144	S	S	S	S	S	S	S	S	S	S	S	S	S	S	S	S	TBsq144
TBsq146	S	S	S	R	S	S	S	R	R	R	S	R	S	R	R	R	TBsq146				4247429:A/G(0/217,1.0000):embB:916A/G:M306V(1,ATG/GTG)				7582:A/G(62/231,0.7884):gyrA:281A/G:D94G(2,GAC/GGC);7581:G/A(232/62,0.2109):gyrA:280G/A:D94N(1,GAC/AAC)	801268:T/C(0/217,1.0000):rplC:460T/C:C154R(1,TGT/CGT)	7582:A/G(62/231,0.7884):gyrA:281A/G:D94G(2,GAC/GGC);7581:G/A(232/62,0.2109):gyrA:280G/A:D94N(1,GAC/AAC)		4327412:C/T(227/43,0.1593):ethA:62G/A:W21*(2,TGG/TAG)		761139:C/G(0/195,1.0000):rpoB:1333C/G:H445D(1,CAC/GAC)	761139:C/G(0/195,1.0000):rpoB:1333C/G:H445D(1,CAC/GAC)	781687:A/G(0/244,1.0000):rpsL:128A/G:K43R(2,AAG/AGG)
TBsq147	S	S	S	R	S	R	S	R	S	R	S	S	R	S	R	S	TBsq147				4247429:A/G(0/309,1.0000):embB:916A/G:M306V(1,ATG/GTG)		2155168:C/G(0/324,1.0000):katG:944G/C:S315T(2,AGC/ACC)		7570:C/T(0/336,1.0000):gyrA:269C/T:A90V(2,GCG/GTG)		7570:C/T(0/336,1.0000):gyrA:269C/T:A90V(2,GCG/GTG)			2289077:AC/A(18/294,0.9423):pncA:164G/-:G55V(2,GGT/GTG)		761127:T/C(0/264,1.0000):rpoB:1321T/C:S441P(1,TCG/CCG)
TBsq148	S	S	S	R	S	R	S	R	S	R	S	S	S	S	R	S	TBsq148				4247429:A/G(0/400,1.0000):embB:916A/G:M306V(1,ATG/GTG)		2155168:C/G(0/392,1.0000):katG:944G/C:S315T(2,AGC/ACC)		7570:C/T(0/465,1.0000):gyrA:269C/T:A90V(2,GCG/GTG)		7570:C/T(0/465,1.0000):gyrA:269C/T:A90V(2,GCG/GTG)					761127:T/C(0/324,1.0000):rpoB:1321T/C:S441P(1,TCG/CCG)
TBsq149	S	S	S	R	S	R	S	R	S	R	S	S	R	S	R	S	TBsq149				4247429:A/G(0/505,1.0000):embB:916A/G:M306V(1,ATG/GTG)		2155168:C/G(0/504,1.0000):katG:944G/C:S315T(2,AGC/ACC)		7570:C/T(0/533,1.0000):gyrA:269C/T:A90V(2,GCG/GTG)		7570:C/T(0/533,1.0000):gyrA:269C/T:A90V(2,GCG/GTG)			2289077:AC/A(113/286,0.7168):pncA:164G/-:G55V(2,GGT/GTG)		761127:T/C(1/467,0.9979):rpoB:1321T/C:S441P(1,TCG/CCG)
TBsq157	S	S	S	R	R	R	S	R	S	R	S	S	R	R	R	R	TBsq157				4247847:A/G(28/137,0.8303):embB:1334A/G:Q445R(2,CAG/CGG)	1673425:C/T(15/169,0.9185):fabG1:-15C/T:NA	1673425:C/T(15/169,0.9185):fabG1:-15C/T:NA;2726141:C/T(0/343,1.0000):ahpC:-52C/T:NA		7581:G/A(0/393,1.0000):gyrA:280G/A:D94N(1,GAC/AAC)		7581:G/A(0/393,1.0000):gyrA:280G/A:D94N(1,GAC/AAC)			2289091:G/A(183/25,0.1202):pncA:151C/T:H51Y(1,CAC/TAC);2288853:A/G(0/188,1.0000):pncA:389T/C:V130A(2,GTG/GCG);2289075:T/TC(163/43,0.2087):pncA:167-/G:D56G(2,GAC/GGA)	761155:C/T(0/164,1.0000):rpoB:1349C/T:S450L(2,TCG/TTG)	761155:C/T(0/164,1.0000):rpoB:1349C/T:S450L(2,TCG/TTG)	1472359:A/C(2/428,0.9953):rrs:514A/C:NA
TBsq16	S	S	S	R	S	R	S	R	S	R	S	S	R	R	R	R	TBsq16				4247429:A/G(0/202,1.0000):embB:916A/G:M306V(1,ATG/GTG)		2155168:C/G(0/187,1.0000):katG:944G/C:S315T(2,AGC/ACC)		7570:C/T(122/36,0.2278):gyrA:269C/T:A90V(2,GCG/GTG);7582:A/C(124/22,0.1507):gyrA:281A/C:D94A(2,GAC/GCC)		7570:C/T(122/36,0.2278):gyrA:269C/T:A90V(2,GCG/GTG);7582:A/C(124/22,0.1507):gyrA:281A/C:D94A(2,GAC/GCC)			2288835:T/C(0/144,1.0000):pncA:407A/G:D136G(2,GAT/GGT)	761155:C/T(0/167,1.0000):rpoB:1349C/T:S450L(2,TCG/TTG)	761155:C/T(0/167,1.0000):rpoB:1349C/T:S450L(2,TCG/TTG)	781687:A/G(0/237,1.0000):rpsL:128A/G:K43R(2,AAG/AGG)
TBsq169	R	S	R	R	S	R	R	R	S	R	S	R	R	R	R	S	TBsq169	1473246:A/G(0/271,1.0000):rrs:1401A/G:NA		1473246:A/G(0/271,1.0000):rrs:1401A/G:NA	4247729:G/A(0/169,1.0000):embB:1216G/A:G406S(1,GGC/AGC)		2726146:G/GT(0/240,1.0000):ahpC:-46-/T:NA	1473246:A/G(0/271,1.0000):rrs:1401A/G:NA	7582:A/G(0/202,1.0000):gyrA:281A/G:D94G(2,GAC/GGC)		7582:A/G(0/202,1.0000):gyrA:281A/G:D94G(2,GAC/GGC)		4326634:C/CT(0/187,1.0000):ethA:840-/A:K280K(3,AAG/AAA)	2288820:T/G(0/124,1.0000):pncA:422A/C:Q141P(2,CAG/CCG)	761139:C/T(0/144,1.0000):rpoB:1333C/T:H445Y(1,CAC/TAC)	761139:C/T(0/144,1.0000):rpoB:1333C/T:H445Y(1,CAC/TAC)
TBsq170	S	S	S	S	S	S	S	S	S	S	S	S	S	S	S	S	TBsq170
TBsq176	S	S	S	S	S	S	S	S	S	S	S	S	S	S	S	S	TBsq176
TBsq181	S	S	S	R	S	R	S	R	S	R	S	R	R	R	R	R	TBsq181				4247431:G/A(0/231,1.0000):embB:918G/A:M306I(3,ATG/ATA)		2155168:C/G(0/231,1.0000):katG:944G/C:S315T(2,AGC/ACC)		7582:A/G(0/228,1.0000):gyrA:281A/G:D94G(2,GAC/GGC)		7582:A/G(0/228,1.0000):gyrA:281A/G:D94G(2,GAC/GGC)		4326435:G/A(145/72,0.3318):ethA:1039C/T:Q347*(1,CAG/TAG)	2289213:T/G(0/131,1.0000):pncA:29A/C:Q10P(2,CAG/CCG)	761155:C/T(0/211,1.0000):rpoB:1349C/T:S450L(2,TCG/TTG)	761155:C/T(0/211,1.0000):rpoB:1349C/T:S450L(2,TCG/TTG)	781687:A/G(0/289,1.0000):rpsL:128A/G:K43R(2,AAG/AGG)
TBsq182	S	S	S	R	S	R	S	R	R	R	S	R	R	R	R	R	TBsq182				4247431:G/A(0/206,1.0000):embB:918G/A:M306I(3,ATG/ATA)		2155168:C/G(0/204,1.0000):katG:944G/C:S315T(2,AGC/ACC)		7582:A/G(0/250,1.0000):gyrA:281A/G:D94G(2,GAC/GGC)	801268:T/C(0/191,1.0000):rplC:460T/C:C154R(1,TGT/CGT)	7582:A/G(0/250,1.0000):gyrA:281A/G:D94G(2,GAC/GGC)		4326435:G/A(0/224,1.0000):ethA:1039C/T:Q347*(1,CAG/TAG)	2289213:T/G(0/160,1.0000):pncA:29A/C:Q10P(2,CAG/CCG)	761155:C/T(0/197,1.0000):rpoB:1349C/T:S450L(2,TCG/TTG)	761155:C/T(0/197,1.0000):rpoB:1349C/T:S450L(2,TCG/TTG)	781687:A/G(0/273,1.0000):rpsL:128A/G:K43R(2,AAG/AGG)
TBsq183	S	S	S	R	S	R	S	S	S	S	R	S	R	R	R	R	TBsq183				4247431:G/A(0/162,1.0000):embB:918G/A:M306I(3,ATG/ATA)		2155168:C/G(0/216,1.0000):katG:944G/C:S315T(2,AGC/ACC)					3073768:C/G(0/281,1.0000):thyA:704G/C:R235P(2,CGG/CCG)		2288847:C/T(0/192,1.0000):pncA:395G/A:G132D(2,GGT/GAT)	761155:C/T(0/141,1.0000):rpoB:1349C/T:S450L(2,TCG/TTG)	761155:C/T(0/141,1.0000):rpoB:1349C/T:S450L(2,TCG/TTG);760663:C/T(0/241,1.0000):rpoB:857C/T:A286V(2,GCG/GTG)	781822:A/G(0/182,1.0000):rpsL:263A/G:K88R(2,AAG/AGG)
TBsq20	S	S	S	R	S	R	S	S	S	S	S	S	S	R	R	R	TBsq20				4248003:A/C(0/137,1.0000):embB:1490A/C:Q497P(2,CAG/CCG)		2155168:C/G(0/185,1.0000):katG:944G/C:S315T(2,AGC/ACC)								761155:C/T(0/153,1.0000):rpoB:1349C/T:S450L(2,TCG/TTG)	761155:C/T(0/153,1.0000):rpoB:1349C/T:S450L(2,TCG/TTG)	781687:A/G(0/211,1.0000):rpsL:128A/G:K43R(2,AAG/AGG)
TBsq201	S	S	S	S	R	R	S	R	S	R	S	S	R	R	R	S	TBsq201					1673425:C/T(0/196,1.0000):fabG1:-15C/T:NA;4326676:G/C(0/265,1.0000):ethA:798C/G:S266R(3,AGC/AGG)	2726141:C/T(0/227,1.0000):ahpC:-52C/T:NA;1673425:C/T(0/196,1.0000):fabG1:-15C/T:NA;2156110:A/G(0/189,1.0000):katG:2T/C:V1A(2,GTG/GCG)		7563:G/T(0/232,1.0000):gyrA:262G/T:G88C(1,GGC/TGC)		7563:G/T(0/232,1.0000):gyrA:262G/T:G88C(1,GGC/TGC)			2288805:G/A(0/136,1.0000):pncA:437C/T:A146V(2,GCG/GTG)	761139:C/G(0/182,1.0000):rpoB:1333C/G:H445D(1,CAC/GAC)	761139:C/G(0/182,1.0000):rpoB:1333C/G:H445D(1,CAC/GAC)
TBsq202	S	S	S	S	R	R	S	R	S	R	S	R	R	R	R	S	TBsq202					4326770:TA/T(204/43,0.1741):ethA:703T/-:Y235T(1,TAC/ACA);4326676:G/C(0/232,1.0000):ethA:798C/G:S266R(3,AGC/AGG);1673425:C/T(0/175,1.0000):fabG1:-15C/T:NA	1673425:C/T(0/175,1.0000):fabG1:-15C/T:NA;2156110:A/G(0/187,1.0000):katG:2T/C:V1A(2,GTG/GCG);2726141:C/T(0/273,1.0000):ahpC:-52C/T:NA		7563:G/T(0/265,1.0000):gyrA:262G/T:G88C(1,GGC/TGC)		7563:G/T(0/265,1.0000):gyrA:262G/T:G88C(1,GGC/TGC)		4326973:C/T(219/58,0.2094):ethA:501G/A:W167*(3,TGG/TGA);4326770:TA/T(204/43,0.1741):ethA:703T/-:Y235T(1,TAC/ACA);4326268:G/GAC(99/169,0.6306):ethA:1206-/GT:V402V(3,GTC/GTG)	2288805:G/A(0/147,1.0000):pncA:437C/T:A146V(2,GCG/GTG)	761139:C/G(0/166,1.0000):rpoB:1333C/G:H445D(1,CAC/GAC)	761139:C/G(0/166,1.0000):rpoB:1333C/G:H445D(1,CAC/GAC)
TBsq208	S	S	S	R	S	S	S	R	S	R	S	S	S	S	S	S	TBsq208				4247730:G/A(0/220,1.0000):embB:1217G/A:G406D(2,GGC/GAC)				7581:G/A(220/72,0.2466):gyrA:280G/A:D94N(1,GAC/AAC);7582:A/G(73/218,0.7491):gyrA:281A/G:D94G(2,GAC/GGC)		7582:A/G(73/218,0.7491):gyrA:281A/G:D94G(2,GAC/GGC);7581:G/A(220/72,0.2466):gyrA:280G/A:D94N(1,GAC/AAC)
TBsq21	S	S	S	R	S	R	S	S	S	S	S	S	S	R	R	R	TBsq21				4248003:A/C(0/171,1.0000):embB:1490A/C:Q497P(2,CAG/CCG)		2155168:C/G(0/239,1.0000):katG:944G/C:S315T(2,AGC/ACC)								761155:C/T(0/165,1.0000):rpoB:1349C/T:S450L(2,TCG/TTG)	761155:C/T(0/165,1.0000):rpoB:1349C/T:S450L(2,TCG/TTG)	781687:A/G(0/234,1.0000):rpsL:128A/G:K43R(2,AAG/AGG)
TBsq213	S	S	S	R	S	R	S	S	S	S	S	S	R	R	R	R	TBsq213				4247429:A/G(3/159,0.9815):embB:916A/G:M306V(1,ATG/GTG)		2155168:C/G(0/199,1.0000):katG:944G/C:S315T(2,AGC/ACC)							2288850:A/AC(0/207,1.0000):pncA:392-/G:V131G(2,GTC/GGT)	761155:C/T(3/185,0.9840):rpoB:1349C/T:S450L(2,TCG/TTG)	761155:C/T(3/185,0.9840):rpoB:1349C/T:S450L(2,TCG/TTG)	781822:A/G(10/220,0.9565):rpsL:263A/G:K88R(2,AAG/AGG)
TBsq216	S	S	S	R	S	S	S	R	S	R	S	S	S	R	R	S	TBsq216				4247730:G/A(0/201,1.0000):embB:1217G/A:G406D(2,GGC/GAC)				7582:A/G(0/283,1.0000):gyrA:281A/G:D94G(2,GAC/GGC)		7582:A/G(0/283,1.0000):gyrA:281A/G:D94G(2,GAC/GGC)				761155:C/T(0/179,1.0000):rpoB:1349C/T:S450L(2,TCG/TTG)	761155:C/T(0/179,1.0000):rpoB:1349C/T:S450L(2,TCG/TTG)
TBsq221	S	S	S	S	S	S	S	S	S	S	S	S	S	S	S	S	TBsq221
TBsq227	S	S	S	R	S	R	S	R	S	R	S	S	S	S	R	S	TBsq227				4247729:G/T(0/221,1.0000):embB:1216G/T:G406C(1,GGC/TGC)		2155168:C/G(0/223,1.0000):katG:944G/C:S315T(2,AGC/ACC)		7570:C/T(0/297,1.0000):gyrA:269C/T:A90V(2,GCG/GTG)		7570:C/T(0/297,1.0000):gyrA:269C/T:A90V(2,GCG/GTG)					761141:C/G(0/255,1.0000):rpoB:1335C/G:H445Q(3,CAC/CAG)
TBsq228	S	S	S	R	R	R	S	R	S	R	S	R	R	R	R	R	TBsq228				4247431:G/A(0/261,1.0000):embB:918G/A:M306I(3,ATG/ATA)	4326676:G/C(0/307,1.0000):ethA:798C/G:S266R(3,AGC/AGG)	2155168:C/G(0/248,1.0000):katG:944G/C:S315T(2,AGC/ACC)		7582:A/C(0/271,1.0000):gyrA:281A/C:D94A(2,GAC/GCC)		7582:A/C(0/271,1.0000):gyrA:281A/C:D94A(2,GAC/GCC)		4326718:G/GGC(81/199,0.7107):ethA:756-/GC:A252A(3,GCC/GCG);4326801:G/GC(185/85,0.3148):ethA:673-/G:L225A(1,CTC/GCT)	2288850:A/ACC(90/18,0.1667):pncA:392-/GG:V131G(2,GTC/GGG);2288850:A/AC(90/36,0.2857):pncA:392-/G:V131G(2,GTC/GGT);2288769:TC/T(72/86,0.5443):pncA:472G/-:D158T(1,GAC/ACC)	761155:C/G(0/193,1.0000):rpoB:1349C/G:S450W(2,TCG/TGG)	761155:C/G(0/193,1.0000):rpoB:1349C/G:S450W(2,TCG/TGG)	781687:A/G(0/263,1.0000):rpsL:128A/G:K43R(2,AAG/AGG)
TBsq23	S	S	S	S	S	R	S	R	S	R	S	S	R	S	R	S	TBsq23						2155168:C/T(0/244,1.0000):katG:944G/A:S315N(2,AGC/AAC)		7582:A/G(0/245,1.0000):gyrA:281A/G:D94G(2,GAC/GGC)		7582:A/G(0/245,1.0000):gyrA:281A/G:D94G(2,GAC/GGC)			2289155:G/GC(56/150,0.7282):pncA:87-/G:R29R(3,CGC/CGG)		761109:G/A(0/210,1.0000):rpoB:1303G/A:D435N(1,GAC/AAC)
TBsq238	S	S	S	S	S	S	S	S	S	S	S	S	S	S	S	S	TBsq238
TBsq240	S	S	S	R	R	R	S	R	S	R	S	R	R	R	R	R	TBsq240				4247730:G/C(0/234,1.0000):embB:1217G/C:G406A(2,GGC/GCC)	1673425:C/T(0/219,1.0000):fabG1:-15C/T:NA;1674782:T/C(0/228,1.0000):inhA:581T/C:I194T(2,ATC/ACC)	1673425:C/T(0/219,1.0000):fabG1:-15C/T:NA;1674782:T/C(0/228,1.0000):inhA:581T/C:I194T(2,ATC/ACC)		7582:A/C(0/249,1.0000):gyrA:281A/C:D94A(2,GAC/GCC);7570:C/T(1/257,0.9961):gyrA:269C/T:A90V(2,GCG/GTG)		7582:A/C(0/249,1.0000):gyrA:281A/C:D94A(2,GAC/GCC);7570:C/T(1/257,0.9961):gyrA:269C/T:A90V(2,GCG/GTG)		1674782:T/C(0/228,1.0000):inhA:581T/C:I194T(2,ATC/ACC)	2289067:A/G(0/203,1.0000):pncA:175T/C:S59P(1,TCC/CCC)	761155:C/T(0/219,1.0000):rpoB:1349C/T:S450L(2,TCG/TTG)	761155:C/T(0/219,1.0000):rpoB:1349C/T:S450L(2,TCG/TTG)	781822:A/G(0/279,1.0000):rpsL:263A/G:K88R(2,AAG/AGG)
TBsq243	S	S	S	S	S	S	S	S	S	S	S	S	S	S	S	S	TBsq243
TBsq249	S	S	S	R	S	R	S	R	S	R	S	S	R	R	R	R	TBsq249				4247429:A/G(0/152,1.0000):embB:916A/G:M306V(1,ATG/GTG)		2155168:C/G(0/209,1.0000):katG:944G/C:S315T(2,AGC/ACC)		7582:A/G(239/95,0.2844):gyrA:281A/G:D94G(2,GAC/GGC)		7582:A/G(239/95,0.2844):gyrA:281A/G:D94G(2,GAC/GGC)			2288850:A/AC(10/173,0.9454):pncA:392-/G:V131G(2,GTC/GGT)	761155:C/T(0/169,1.0000):rpoB:1349C/T:S450L(2,TCG/TTG)	761155:C/T(0/169,1.0000):rpoB:1349C/T:S450L(2,TCG/TTG)	781687:A/G(0/207,1.0000):rpsL:128A/G:K43R(2,AAG/AGG)
TBsq262	S	S	S	S	S	S	S	S	S	S	S	S	S	S	S	S	TBsq262
TBsq263	S	S	S	S	S	S	S	S	S	S	S	S	S	S	S	S	TBsq263
TBsq268	S	S	S	R	S	R	S	R	S	R	S	S	R	R	R	S	TBsq268				4247429:A/G(0/240,1.0000):embB:916A/G:M306V(1,ATG/GTG)		2726141:C/T(0/267,1.0000):ahpC:-52C/T:NA		6742:A/C(0/415,1.0000):gyrB:1503A/C:E501D(3,GAA/GAC);7572:T/C(0/253,1.0000):gyrA:271T/C:S91P(1,TCG/CCG)		6742:A/C(0/415,1.0000):gyrB:1503A/C:E501D(3,GAA/GAC);7572:T/C(0/253,1.0000):gyrA:271T/C:S91P(1,TCG/CCG)			2289225:A/G(0/226,1.0000):pncA:17T/C:I6T(2,ATC/ACC)	761155:C/T(0/214,1.0000):rpoB:1349C/T:S450L(2,TCG/TTG)	761155:C/T(0/214,1.0000):rpoB:1349C/T:S450L(2,TCG/TTG)
TBsq274	S	S	S	S	R	R	S	S	S	S	S	S	S	S	S	S	TBsq274					1673425:C/T(0/192,1.0000):fabG1:-15C/T:NA	1673425:C/T(0/192,1.0000):fabG1:-15C/T:NA
TBsq277	S	S	S	R	S	R	S	R	S	R	S	S	R	S	R	R	TBsq277				4247730:G/A(0/221,1.0000):embB:1217G/A:G406D(2,GGC/GAC)		2155168:C/G(0/239,1.0000):katG:944G/C:S315T(2,AGC/ACC)		7581:G/A(0/307,1.0000):gyrA:280G/A:D94N(1,GAC/AAC)		7581:G/A(0/307,1.0000):gyrA:280G/A:D94N(1,GAC/AAC)			2289102:G/A(0/214,1.0000):pncA:140C/T:T47I(2,ACC/ATC)		761140:A/T(0/210,1.0000):rpoB:1334A/T:H445L(2,CAC/CTC)	1472359:A/C(0/331,1.0000):rrs:514A/C:NA
TBsq29	S	R	S	R	S	R	S	R	S	R	S	S	R	S	R	S	TBsq29		779270:G/T(0/231,1.0000):Rv0678:281G/T:R94L(2,CGG/CTG)		4247431:G/C(0/187,1.0000):embB:918G/C:M306I(3,ATG/ATC)		2155168:C/G(0/197,1.0000):katG:944G/C:S315T(2,AGC/ACC)		7570:C/T(0/360,1.0000):gyrA:269C/T:A90V(2,GCG/GTG)		7570:C/T(0/360,1.0000):gyrA:269C/T:A90V(2,GCG/GTG)			2288944:T/G(0/209,1.0000):pncA:298A/C:T100P(1,ACC/CCC)		761109:G/T(2/210,0.9906):rpoB:1303G/T:D435Y(1,GAC/TAC)
TBsq291	S	S	S	S	S	S	S	S	S	S	S	S	S	R	R	R	TBsq291														761155:C/T(0/175,1.0000):rpoB:1349C/T:S450L(2,TCG/TTG)	761155:C/T(0/175,1.0000):rpoB:1349C/T:S450L(2,TCG/TTG)	1472359:A/C(0/296,1.0000):rrs:514A/C:NA
TBsq294	S	S	S	S	S	S	S	R	S	R	S	S	S	R	R	R	TBsq294								7570:C/T(0/267,1.0000):gyrA:269C/T:A90V(2,GCG/GTG)		7570:C/T(0/267,1.0000):gyrA:269C/T:A90V(2,GCG/GTG)				761155:C/T(0/187,1.0000):rpoB:1349C/T:S450L(2,TCG/TTG)	761155:C/T(0/187,1.0000):rpoB:1349C/T:S450L(2,TCG/TTG)	1472359:A/C(0/260,1.0000):rrs:514A/C:NA
TBsq303	S	S	S	S	S	S	S	S	S	S	S	S	S	S	S	S	TBsq303
TBsq304	S	S	S	S	R	S	S	S	S	S	S	S	S	S	S	S	TBsq304					4326474:G/C(0/213,1.0000):ethA:1000C/G:P334A(1,CCG/GCG)
TBsq310	R	S	R	R	R	R	R	R	S	R	S	S	R	R	R	R	TBsq310	1473246:A/G(0/248,1.0000):rrs:1401A/G:NA		1473246:A/G(0/248,1.0000):rrs:1401A/G:NA	4247431:G/A(0/239,1.0000):embB:918G/A:M306I(3,ATG/ATA)	1674481:T/G(0/212,1.0000):inhA:280T/G:S94A(1,TCG/GCG);1673425:C/T(1/191,0.9948):fabG1:-15C/T:NA	1673425:C/T(1/191,0.9948):fabG1:-15C/T:NA;1674481:T/G(0/212,1.0000):inhA:280T/G:S94A(1,TCG/GCG)	1473246:A/G(0/248,1.0000):rrs:1401A/G:NA	7582:A/G(0/291,1.0000):gyrA:281A/G:D94G(2,GAC/GGC)		7582:A/G(0/291,1.0000):gyrA:281A/G:D94G(2,GAC/GGC)			2288841:G/A(0/166,1.0000):pncA:401C/T:A134V(2,GCC/GTC)	761155:C/T(0/198,1.0000):rpoB:1349C/T:S450L(2,TCG/TTG)	761155:C/T(0/198,1.0000):rpoB:1349C/T:S450L(2,TCG/TTG)	1472359:A/C(0/219,1.0000):rrs:514A/C:NA
TBsq315	S	S	S	R	S	R	S	R	S	R	S	S	S	R	R	S	TBsq315				4247429:A/G(0/171,1.0000):embB:916A/G:M306V(1,ATG/GTG)		2155168:C/G(0/193,1.0000):katG:944G/C:S315T(2,AGC/ACC)		7570:C/T(0/364,1.0000):gyrA:269C/T:A90V(2,GCG/GTG);7581:G/T(2/364,0.9945):gyrA:280G/T:D94Y(1,GAC/TAC)		7581:G/T(2/364,0.9945):gyrA:280G/T:D94Y(1,GAC/TAC);7570:C/T(0/364,1.0000):gyrA:269C/T:A90V(2,GCG/GTG)				761155:C/T(0/198,1.0000):rpoB:1349C/T:S450L(2,TCG/TTG)	761155:C/T(0/198,1.0000):rpoB:1349C/T:S450L(2,TCG/TTG)
TBsq317	S	S	S	R	S	R	S	R	S	R	S	S	R	R	R	R	TBsq317				4247429:A/G(0/207,1.0000):embB:916A/G:M306V(1,ATG/GTG)		2155168:C/G(0/224,1.0000):katG:944G/C:S315T(2,AGC/ACC)		7570:C/T(24/298,0.9255):gyrA:269C/T:A90V(2,GCG/GTG)		7570:C/T(24/298,0.9255):gyrA:269C/T:A90V(2,GCG/GTG)			2288681:T/C(0/166,1.0000):pncA:561A/G:*187W(3,TGA/TGG)	761155:C/T(0/192,1.0000):rpoB:1349C/T:S450L(2,TCG/TTG)	761155:C/T(0/192,1.0000):rpoB:1349C/T:S450L(2,TCG/TTG);764841:T/C(0/238,1.0000):rpoC:1472T/C:I491T(2,ATC/ACC)	781687:A/G(0/249,1.0000):rpsL:128A/G:K43R(2,AAG/AGG)
TBsq324	S	S	S	S	S	S	S	S	S	S	S	S	S	S	S	S	TBsq324
TBsq325	S	S	S	S	S	S	S	S	S	S	S	S	S	S	S	S	TBsq325
TBsq327	S	S	S	S	S	S	S	S	S	S	S	S	S	S	S	S	TBsq327
TBsq328	S	S	S	S	S	S	S	S	S	S	S	S	S	R	R	S	TBsq328														761155:C/T(1/177,0.9944):rpoB:1349C/T:S450L(2,TCG/TTG)	761155:C/T(1/177,0.9944):rpoB:1349C/T:S450L(2,TCG/TTG)
TBsq329	S	S	S	S	S	S	S	S	S	S	S	S	S	R	R	S	TBsq329														761155:C/T(0/180,1.0000):rpoB:1349C/T:S450L(2,TCG/TTG)	761155:C/T(0/180,1.0000):rpoB:1349C/T:S450L(2,TCG/TTG)
TBsq336	S	S	S	S	S	S	S	S	S	S	S	S	S	S	S	S	TBsq336
TBsq339	R	S	R	R	R	R	R	R	S	R	S	R	S	R	R	R	TBsq339	1473246:A/G(0/404,1.0000):rrs:1401A/G:NA		1473246:A/G(0/404,1.0000):rrs:1401A/G:NA	4247431:G/A(0/178,1.0000):embB:918G/A:M306I(3,ATG/ATA)	4327363:CT/C(0/256,1.0000):ethA:110A/-:K37S(2,AAG/AGC)	2155168:C/G(0/196,1.0000):katG:944G/C:S315T(2,AGC/ACC)	1473246:A/G(0/404,1.0000):rrs:1401A/G:NA	7581:G/A(0/392,1.0000):gyrA:280G/A:D94N(1,GAC/AAC)		7581:G/A(0/392,1.0000):gyrA:280G/A:D94N(1,GAC/AAC)		4327363:CT/C(0/256,1.0000):ethA:110A/-:K37S(2,AAG/AGC)		761155:C/T(0/186,1.0000):rpoB:1349C/T:S450L(2,TCG/TTG)	761155:C/T(0/186,1.0000):rpoB:1349C/T:S450L(2,TCG/TTG)	781687:A/G(0/193,1.0000):rpsL:128A/G:K43R(2,AAG/AGG)
TBsq34	S	S	S	S	S	R	S	R	R	R	S	R	S	R	R	S	TBsq34						2155168:C/G(0/231,1.0000):katG:944G/C:S315T(2,AGC/ACC)		7582:A/C(0/292,1.0000):gyrA:281A/C:D94A(2,GAC/GCC)	801268:T/C(0/229,1.0000):rplC:460T/C:C154R(1,TGT/CGT)	7582:A/C(0/292,1.0000):gyrA:281A/C:D94A(2,GAC/GCC)		4327390:CG/C(0/248,1.0000):ethA:83C/-:P28R(2,CCG/CGA)		761155:C/T(0/185,1.0000):rpoB:1349C/T:S450L(2,TCG/TTG)	761155:C/T(0/185,1.0000):rpoB:1349C/T:S450L(2,TCG/TTG)
TBsq340	S	S	S	R	S	R	S	S	S	S	R	S	S	R	R	R	TBsq340				4247431:G/A(0/197,1.0000):embB:918G/A:M306I(3,ATG/ATA)		2155168:C/G(0/193,1.0000):katG:944G/C:S315T(2,AGC/ACC)					2747472:T/C(0/147,1.0000):folC:127A/G:I43V(1,ATC/GTC);2747471:A/G(0/140,1.0000):folC:128T/C:I43T(2,ATC/ACC)			761155:C/T(0/207,1.0000):rpoB:1349C/T:S450L(2,TCG/TTG)	761155:C/T(0/207,1.0000):rpoB:1349C/T:S450L(2,TCG/TTG)	781687:A/G(0/212,1.0000):rpsL:128A/G:K43R(2,AAG/AGG)
TBsq342	R	S	R	R	S	S	R	R	S	R	S	S	R	R	R	R	TBsq342	1473246:A/G(0/308,1.0000):rrs:1401A/G:NA		1473246:A/G(0/308,1.0000):rrs:1401A/G:NA	4247431:G/A(0/220,1.0000):embB:918G/A:M306I(3,ATG/ATA);4249583:G/A(0/227,1.0000):embB:3070G/A:D1024N(1,GAC/AAC)			1473246:A/G(0/308,1.0000):rrs:1401A/G:NA	7581:G/A(0/248,1.0000):gyrA:280G/A:D94N(1,GAC/AAC)		7581:G/A(0/248,1.0000):gyrA:280G/A:D94N(1,GAC/AAC)			2289046:A/AGGAATAGTCCGGTGTGCCGGAGAAGTGGT(0/147,1.0000):pncA:196-/ACCACTTCTCCGGCACACCGGACTATTCC:S66T(1,TCG/ACC)	761155:C/T(0/209,1.0000):rpoB:1349C/T:S450L(2,TCG/TTG)	761155:C/T(0/209,1.0000):rpoB:1349C/T:S450L(2,TCG/TTG)	781687:A/G(0/220,1.0000):rpsL:128A/G:K43R(2,AAG/AGG)
TBsq35	S	S	S	S	S	S	S	S	S	S	S	S	S	S	S	S	TBsq35
TBsq350	S	S	S	R	S	R	S	S	S	S	S	S	R	R	R	S	TBsq350				4247574:A/C(0/772,1.0000):embB:1061A/C:D354A(2,GAC/GCC)		2155168:C/G(0/206,1.0000):katG:944G/C:S315T(2,AGC/ACC);2726141:C/A(1/197,0.9949):ahpC:-52C/A:NA							2289016:T/G(0/202,1.0000):pncA:226A/C:T76P(1,ACT/CCT)	761155:C/T(0/208,1.0000):rpoB:1349C/T:S450L(2,TCG/TTG)	761155:C/T(0/208,1.0000):rpoB:1349C/T:S450L(2,TCG/TTG)
TBsq354	S	S	S	S	S	R	S	S	S	S	S	S	S	S	R	R	TBsq354						2155168:C/G(0/238,1.0000):katG:944G/C:S315T(2,AGC/ACC)									761110:A/T(0/236,1.0000):rpoB:1304A/T:D435V(2,GAC/GTC)	781687:A/G(0/231,1.0000):rpsL:128A/G:K43R(2,AAG/AGG)
TBsq362	R	S	R	R	S	R	R	R	S	R	S	R	R	S	R	R	TBsq362	1473246:A/G(0/327,1.0000):rrs:1401A/G:NA		1473246:A/G(0/327,1.0000):rrs:1401A/G:NA	4247429:A/G(0/178,1.0000):embB:916A/G:M306V(1,ATG/GTG)		2155168:C/G(0/171,1.0000):katG:944G/C:S315T(2,AGC/ACC)	1473246:A/G(0/327,1.0000):rrs:1401A/G:NA	7570:C/T(0/430,1.0000):gyrA:269C/T:A90V(2,GCG/GTG)		7570:C/T(0/430,1.0000):gyrA:269C/T:A90V(2,GCG/GTG)		4326969:C/CG(1/324,0.9969):ethA:505-/C:E169R(1,GAG/CGA)	2289207:T/G(1/245,0.9959):pncA:35A/C:D12A(2,GAC/GCC)		761161:T/C(0/184,1.0000):rpoB:1355T/C:L452P(2,CTG/CCG)	1472359:A/C(0/293,1.0000):rrs:514A/C:NA
TBsq363	S	S	S	S	S	S	S	S	S	S	S	S	S	S	S	S	TBsq363
TBsq367	S	S	S	S	S	R	S	S	S	S	S	S	R	R	R	R	TBsq367						2155168:C/G(0/211,1.0000):katG:944G/C:S315T(2,AGC/ACC)							2288820:T/G(0/166,1.0000):pncA:422A/C:Q141P(2,CAG/CCG)	761155:C/T(0/197,1.0000):rpoB:1349C/T:S450L(2,TCG/TTG)	761155:C/T(0/197,1.0000):rpoB:1349C/T:S450L(2,TCG/TTG)	781687:A/G(0/191,1.0000):rpsL:128A/G:K43R(2,AAG/AGG)
TBsq368	S	S	S	S	S	R	S	S	S	S	S	S	R	R	R	R	TBsq368						2155168:C/G(0/201,1.0000):katG:944G/C:S315T(2,AGC/ACC)							2288820:T/G(0/209,1.0000):pncA:422A/C:Q141P(2,CAG/CCG)	761155:C/T(0/178,1.0000):rpoB:1349C/T:S450L(2,TCG/TTG)	761155:C/T(0/178,1.0000):rpoB:1349C/T:S450L(2,TCG/TTG)	781687:A/G(0/223,1.0000):rpsL:128A/G:K43R(2,AAG/AGG)
TBsq385	S	S	S	S	S	R	S	S	S	S	S	S	S	S	S	S	TBsq385						2155168:C/G(0/236,1.0000):katG:944G/C:S315T(2,AGC/ACC)
TBsq387	S	S	S	R	S	R	S	R	S	R	S	R	R	R	R	R	TBsq387				4247429:A/G(0/229,1.0000):embB:916A/G:M306V(1,ATG/GTG)		1674048:G/A(0/186,1.0000):fabG1:609G/A:L203L(3,CTG/CTA)		7582:A/C(0/254,1.0000):gyrA:281A/C:D94A(2,GAC/GCC)		7582:A/C(0/254,1.0000):gyrA:281A/C:D94A(2,GAC/GCC)		4326994:CG/C(210/35,0.1429):ethA:479C/-:P160R(2,CCG/CGA);4326802:CTT/C(185/79,0.2992):ethA:670AA/-:K224A(1,AAG/GCT);4326801:G/GC(187/71,0.2752):ethA:673-/G:L225A(1,CTC/GCT)	2288850:A/AC(109/29,0.2101):pncA:392-/G:V131G(2,GTC/GGT);2288772:A/AC(19/124,0.8671):pncA:470-/G:V157G(2,GTG/GGT)	761155:C/T(0/188,1.0000):rpoB:1349C/T:S450L(2,TCG/TTG)	761155:C/T(0/188,1.0000):rpoB:1349C/T:S450L(2,TCG/TTG)	781687:A/G(0/224,1.0000):rpsL:128A/G:K43R(2,AAG/AGG)
TBsq391	S	S	S	S	S	S	S	S	S	S	S	S	S	S	S	S	TBsq391
TBsq392	S	S	S	S	S	S	S	S	S	S	S	S	S	S	S	S	TBsq392
TBsq393	S	S	S	S	S	S	S	S	S	S	S	S	S	S	S	S	TBsq393
TBsq396	S	S	S	S	R	R	S	S	S	S	S	S	R	R	R	R	TBsq396					1673425:C/T(0/183,1.0000):fabG1:-15C/T:NA	1673425:C/T(0/183,1.0000):fabG1:-15C/T:NA							2288919:C/T(1/210,0.9953):pncA:323G/A:G108E(2,GGA/GAA)	761155:C/T(0/187,1.0000):rpoB:1349C/T:S450L(2,TCG/TTG)	761155:C/T(0/187,1.0000):rpoB:1349C/T:S450L(2,TCG/TTG)	781687:A/G(0/228,1.0000):rpsL:128A/G:K43R(2,AAG/AGG)
TBsq397	S	S	S	S	R	R	S	S	S	S	S	S	R	R	R	R	TBsq397					1673425:C/T(0/210,1.0000):fabG1:-15C/T:NA	1673425:C/T(0/210,1.0000):fabG1:-15C/T:NA							2288919:C/T(0/208,1.0000):pncA:323G/A:G108E(2,GGA/GAA)	761155:C/T(0/165,1.0000):rpoB:1349C/T:S450L(2,TCG/TTG)	761155:C/T(0/165,1.0000):rpoB:1349C/T:S450L(2,TCG/TTG)	781687:A/G(0/219,1.0000):rpsL:128A/G:K43R(2,AAG/AGG)
TBsq398	S	S	S	S	R	S	S	S	S	S	S	S	S	S	S	S	TBsq398					4326676:G/C(0/215,1.0000):ethA:798C/G:S266R(3,AGC/AGG)
TBsq410	S	S	S	S	S	S	S	S	S	S	S	S	S	S	S	S	TBsq410
TBsq414	S	S	S	R	S	R	S	R	S	R	S	R	R	R	R	S	TBsq414				4247729:G/A(0/278,1.0000):embB:1216G/A:G406S(1,GGC/AGC)		2726146:G/GT(0/219,1.0000):ahpC:-46-/T:NA		7582:A/G(0/279,1.0000):gyrA:281A/G:D94G(2,GAC/GGC)		7582:A/G(0/279,1.0000):gyrA:281A/G:D94G(2,GAC/GGC)		4326634:C/CT(0/193,1.0000):ethA:840-/A:K280K(3,AAG/AAA)	2288820:T/G(0/174,1.0000):pncA:422A/C:Q141P(2,CAG/CCG)	761139:C/T(0/236,1.0000):rpoB:1333C/T:H445Y(1,CAC/TAC)	761139:C/T(0/236,1.0000):rpoB:1333C/T:H445Y(1,CAC/TAC)
TBsq416	S	S	S	S	S	S	S	S	S	S	S	S	S	S	S	S	TBsq416
TBsq417	S	S	S	S	S	S	S	S	S	S	S	S	S	S	S	S	TBsq417
TBsq418	S	S	S	S	S	S	S	S	S	S	S	S	S	S	S	S	TBsq418
TBsq420	S	S	S	S	S	S	S	S	S	S	S	S	S	S	R	S	TBsq420															761161:T/C(0/229,1.0000):rpoB:1355T/C:L452P(2,CTG/CCG)
TBsq421	S	S	S	S	S	S	S	S	S	S	S	S	S	S	R	S	TBsq421															761161:T/C(0/235,1.0000):rpoB:1355T/C:L452P(2,CTG/CCG)
TBsq428	S	S	S	S	S	S	S	S	S	S	S	S	S	S	S	S	TBsq428
TBsq429	S	S	S	S	S	S	S	S	S	S	S	S	S	S	S	S	TBsq429
TBsq430	S	S	S	S	S	S	S	S	S	S	S	S	S	S	S	S	TBsq430
TBsq432	S	S	S	S	S	S	S	S	S	S	S	S	S	S	S	S	TBsq432
TBsq434	S	S	S	R	S	R	S	R	S	R	S	S	R	R	R	R	TBsq434				4247429:A/G(0/214,1.0000):embB:916A/G:M306V(1,ATG/GTG)		2155168:C/G(0/271,1.0000):katG:944G/C:S315T(2,AGC/ACC)		7582:A/C(0/301,1.0000):gyrA:281A/C:D94A(2,GAC/GCC)		7582:A/C(0/301,1.0000):gyrA:281A/C:D94A(2,GAC/GCC)			2289252:T/C(0/235,1.0000):pncA:-11A/G:NA	761155:C/T(0/194,1.0000):rpoB:1349C/T:S450L(2,TCG/TTG)	761155:C/T(0/194,1.0000):rpoB:1349C/T:S450L(2,TCG/TTG)	781687:A/G(1/228,0.9956):rpsL:128A/G:K43R(2,AAG/AGG)
TBsq435	S	S	S	S	S	R	S	S	S	S	S	S	R	R	R	S	TBsq435						2155168:C/G(0/380,1.0000):katG:944G/C:S315T(2,AGC/ACC)							2288737:C/CGGT(0/281,1.0000):pncA:505-/ACC:V169T(1,GTC/ACC)	761155:C/T(1/391,0.9974):rpoB:1349C/T:S450L(2,TCG/TTG)	761155:C/T(1/391,0.9974):rpoB:1349C/T:S450L(2,TCG/TTG)
TBsq436	S	S	S	S	S	R	S	S	S	S	S	S	R	R	R	S	TBsq436						2155168:C/G(0/218,1.0000):katG:944G/C:S315T(2,AGC/ACC)							2288737:C/CGGT(0/161,1.0000):pncA:505-/ACC:V169T(1,GTC/ACC)	761155:C/T(0/243,1.0000):rpoB:1349C/T:S450L(2,TCG/TTG)	761155:C/T(0/243,1.0000):rpoB:1349C/T:S450L(2,TCG/TTG)
TBsq437	S	S	S	S	S	S	S	S	S	S	S	S	S	S	S	S	TBsq437
TBsq438	S	S	S	S	S	S	S	S	S	S	S	S	S	S	S	S	TBsq438
TBsq439	S	S	S	S	S	S	S	S	S	S	S	S	S	S	S	S	TBsq439
TBsq440	S	S	S	S	S	S	S	S	S	S	S	S	S	S	S	S	TBsq440
TBsq441	S	S	S	S	R	S	S	S	S	S	R	S	S	S	S	S	TBsq441					4326676:G/C(0/229,1.0000):ethA:798C/G:S266R(3,AGC/AGG)						3074249:G/T(0/238,1.0000):thyA:223C/A:H75N(1,CAC/AAC)
TBsq442	S	S	S	S	R	S	S	S	S	S	R	S	S	S	S	S	TBsq442					4326676:G/C(0/260,1.0000):ethA:798C/G:S266R(3,AGC/AGG)						3074249:G/T(0/312,1.0000):thyA:223C/A:H75N(1,CAC/AAC)
TBsq443	S	S	S	S	S	S	S	R	S	R	S	S	S	S	S	S	TBsq443								7581:G/T(2/435,0.9954):gyrA:280G/T:D94Y(1,GAC/TAC)		7581:G/T(2/435,0.9954):gyrA:280G/T:D94Y(1,GAC/TAC)
TBsq444	S	S	S	S	S	S	S	R	S	R	S	S	S	S	S	S	TBsq444								7581:G/T(0/397,1.0000):gyrA:280G/T:D94Y(1,GAC/TAC)		7581:G/T(0/397,1.0000):gyrA:280G/T:D94Y(1,GAC/TAC)
TBsq445	S	S	S	S	S	S	S	S	S	S	S	S	S	S	S	S	TBsq445
TBsq446	S	S	S	S	S	S	S	S	S	S	S	S	S	S	S	S	TBsq446
TBsq452	S	S	S	S	S	S	S	S	S	S	S	S	S	S	S	S	TBsq452
TBsq453	S	S	S	S	S	S	S	S	S	S	S	S	S	S	S	S	TBsq453
TBsq454	S	S	S	S	S	S	S	S	S	S	S	S	S	S	S	S	TBsq454
TBsq455	S	S	S	S	S	S	S	S	S	S	S	S	S	S	S	S	TBsq455
TBsq456	S	S	S	S	S	S	S	S	S	S	S	S	S	S	S	S	TBsq456
TBsq457	S	S	S	S	S	S	S	S	S	S	S	S	S	S	S	S	TBsq457
TBsq458	S	S	S	S	S	S	S	S	S	S	S	S	S	S	S	S	TBsq458
TBsq459	S	S	S	R	S	R	S	S	S	S	S	S	S	S	R	S	TBsq459				4247730:G/A(0/176,1.0000):embB:1217G/A:G406D(2,GGC/GAC)		2155168:C/G(0/188,1.0000):katG:944G/C:S315T(2,AGC/ACC)									761110:A/G(0/182,1.0000):rpoB:1304A/G:D435G(2,GAC/GGC)
TBsq46	S	S	S	R	S	R	S	R	S	R	S	S	S	S	R	R	TBsq46				4248003:A/G(0/182,1.0000):embB:1490A/G:Q497R(2,CAG/CGG)		2155168:C/G(0/217,1.0000):katG:944G/C:S315T(2,AGC/ACC)		7582:A/C(0/255,1.0000):gyrA:281A/C:D94A(2,GAC/GCC)		7582:A/C(0/255,1.0000):gyrA:281A/C:D94A(2,GAC/GCC)					761277:A/T(0/212,1.0000):rpoB:1471A/T:I491F(1,ATC/TTC)	4407802:G/T(0/283,1.0000):gidB:401C/A:A134E(2,GCG/GAG)
TBsq460	S	S	S	R	S	R	S	S	S	S	S	S	S	S	R	S	TBsq460				4247730:G/A(0/211,1.0000):embB:1217G/A:G406D(2,GGC/GAC)		2155168:C/G(0/208,1.0000):katG:944G/C:S315T(2,AGC/ACC)									761110:A/G(0/209,1.0000):rpoB:1304A/G:D435G(2,GAC/GGC)
TBsq461	S	S	S	S	S	S	S	S	S	S	S	S	S	S	S	S	TBsq461
TBsq462	S	S	S	S	S	S	S	S	S	S	S	S	S	S	S	S	TBsq462
TBsq463	S	S	S	S	S	S	S	S	S	S	S	S	S	S	S	S	TBsq463
TBsq464	S	S	S	S	S	S	S	S	S	S	S	S	S	S	S	S	TBsq464
TBsq465	S	S	S	S	S	S	S	S	S	S	S	S	S	S	S	S	TBsq465
TBsq466	S	S	S	S	S	S	S	S	S	S	S	S	S	S	S	S	TBsq466
TBsq467	S	S	S	S	R	S	S	S	S	S	S	S	S	S	S	S	TBsq467					4326676:G/C(0/445,1.0000):ethA:798C/G:S266R(3,AGC/AGG)
TBsq468	S	S	S	S	R	S	S	S	S	S	S	S	S	S	S	S	TBsq468					4326676:G/C(0/349,1.0000):ethA:798C/G:S266R(3,AGC/AGG)
TBsq473	S	S	S	S	S	S	S	S	S	S	S	S	S	S	S	S	TBsq473
TBsq475	S	S	S	S	S	S	S	S	S	S	S	S	S	S	S	S	TBsq475
TBsq476	S	S	S	S	S	S	S	S	S	S	S	S	S	S	S	S	TBsq476
TBsq477	S	S	S	S	S	S	S	S	S	S	S	S	S	S	S	S	TBsq477
TBsq478	S	S	S	S	S	S	S	S	S	S	S	S	S	S	S	S	TBsq478
TBsq479	S	S	S	S	S	S	S	S	S	S	S	S	S	S	S	S	TBsq479
TBsq481	S	S	S	S	S	S	S	S	S	S	S	S	S	S	S	S	TBsq481
TBsq482	S	S	S	S	S	S	S	S	S	S	S	S	S	S	S	S	TBsq482
TBsq484	S	S	S	S	S	S	S	S	S	S	S	S	S	S	S	R	TBsq484																781687:A/G(0/473,1.0000):rpsL:128A/G:K43R(2,AAG/AGG)
TBsq485	S	S	S	S	S	S	S	S	S	S	S	S	S	S	S	R	TBsq485																781687:A/G(0/422,1.0000):rpsL:128A/G:K43R(2,AAG/AGG)
TBsq486	S	S	S	S	S	S	S	S	S	S	S	S	S	S	S	S	TBsq486
TBsq487	S	S	S	S	S	S	S	S	S	S	S	S	S	S	S	S	TBsq487
TBsq488	S	S	S	R	S	S	S	S	S	S	S	S	S	R	R	S	TBsq488				4247429:A/G(0/231,1.0000):embB:916A/G:M306V(1,ATG/GTG)										761155:C/T(0/208,1.0000):rpoB:1349C/T:S450L(2,TCG/TTG)	761155:C/T(0/208,1.0000):rpoB:1349C/T:S450L(2,TCG/TTG)
TBsq489	S	S	S	R	S	S	S	S	S	S	S	S	S	R	R	S	TBsq489				4247429:A/G(0/246,1.0000):embB:916A/G:M306V(1,ATG/GTG)										761155:C/T(0/194,1.0000):rpoB:1349C/T:S450L(2,TCG/TTG)	761155:C/T(0/194,1.0000):rpoB:1349C/T:S450L(2,TCG/TTG)
TBsq490	S	S	S	R	S	S	S	R	S	R	S	S	S	S	R	S	TBsq490				4247431:G/A(0/194,1.0000):embB:918G/A:M306I(3,ATG/ATA)				7570:C/T(216/25,0.1037):gyrA:269C/T:A90V(2,GCG/GTG);7564:G/C(220/26,0.1057):gyrA:263G/C:G88A(2,GGC/GCC);7582:A/G(25/209,0.8932):gyrA:281A/G:D94G(2,GAC/GGC)		7570:C/T(216/25,0.1037):gyrA:269C/T:A90V(2,GCG/GTG);7564:G/C(220/26,0.1057):gyrA:263G/C:G88A(2,GGC/GCC);7582:A/G(25/209,0.8932):gyrA:281A/G:D94G(2,GAC/GGC)					761109:G/T(1/231,0.9957):rpoB:1303G/T:D435Y(1,GAC/TAC)
TBsq491	S	S	S	R	S	S	S	R	S	R	S	S	S	S	R	S	TBsq491				4247431:G/A(0/200,1.0000):embB:918G/A:M306I(3,ATG/ATA)				7582:A/G(4/219,0.9821):gyrA:281A/G:D94G(2,GAC/GGC)		7582:A/G(4/219,0.9821):gyrA:281A/G:D94G(2,GAC/GGC)					761109:G/T(0/221,1.0000):rpoB:1303G/T:D435Y(1,GAC/TAC)
TBsq492	S	S	S	S	R	S	S	S	S	S	S	S	S	S	S	S	TBsq492					4326676:G/C(0/222,1.0000):ethA:798C/G:S266R(3,AGC/AGG)
TBsq493	S	S	S	S	R	S	S	S	S	S	S	S	S	S	S	S	TBsq493					4326676:G/C(0/274,1.0000):ethA:798C/G:S266R(3,AGC/AGG)
TBsq494	S	S	S	S	S	S	S	S	S	S	S	S	S	S	S	S	TBsq494
TBsq496	S	S	S	S	S	S	S	S	S	S	S	S	S	S	S	S	TBsq496
TBsq497	S	S	S	S	S	S	S	S	S	S	S	S	S	S	S	S	TBsq497
TBsq498	S	S	S	S	S	S	S	S	S	S	S	S	S	S	S	S	TBsq498
TBsq499	S	S	S	S	S	S	S	S	S	S	S	S	S	S	S	S	TBsq499
TBsq500	S	S	S	S	S	S	S	S	S	S	S	S	S	S	S	S	TBsq500
TBsq503	S	S	S	S	S	S	S	S	S	S	S	S	S	S	S	S	TBsq503
TBsq504	S	S	S	S	S	S	S	S	S	S	S	S	S	S	S	S	TBsq504
TBsq505	S	S	S	S	S	S	S	S	S	S	S	S	S	S	S	S	TBsq505
TBsq506	S	S	S	S	S	S	S	S	S	S	S	S	S	S	S	S	TBsq506
TBsq507	S	S	S	S	S	R	S	S	S	S	S	S	S	S	S	S	TBsq507						2155168:C/G(0/518,1.0000):katG:944G/C:S315T(2,AGC/ACC);2155167:G/T(0/520,1.0000):katG:945C/A:S315R(3,AGC/AGA)
TBsq508	S	S	S	S	S	R	S	S	S	S	S	S	S	S	S	S	TBsq508						2155167:G/T(0/425,1.0000):katG:945C/A:S315R(3,AGC/AGA);2155168:C/G(0/425,1.0000):katG:944G/C:S315T(2,AGC/ACC)
TBsq509	S	S	S	S	S	R	S	S	S	S	S	S	S	S	S	S	TBsq509						2155168:C/G(0/411,1.0000):katG:944G/C:S315T(2,AGC/ACC)
TBsq510	S	S	S	S	S	R	S	S	S	S	S	S	S	S	S	S	TBsq510						2155168:C/G(0/386,1.0000):katG:944G/C:S315T(2,AGC/ACC)
TBsq511	S	S	S	S	S	R	S	S	S	S	S	S	S	S	S	S	TBsq511						2155168:C/G(0/354,1.0000):katG:944G/C:S315T(2,AGC/ACC)
TBsq512	S	S	S	S	S	S	S	S	S	S	S	S	S	S	S	S	TBsq512
TBsq513	S	S	S	S	S	S	S	S	S	S	S	S	S	S	S	S	TBsq513
TBsq514	S	S	S	S	S	S	S	S	S	S	S	S	S	S	S	S	TBsq514
TBsq515	S	S	S	S	S	S	S	S	S	S	S	S	S	S	S	S	TBsq515
TBsq516	S	S	S	S	R	R	S	S	S	S	S	S	S	S	S	R	TBsq516					1673425:C/T(0/315,1.0000):fabG1:-15C/T:NA	1673425:C/T(0/315,1.0000):fabG1:-15C/T:NA										781687:A/G(0/359,1.0000):rpsL:128A/G:K43R(2,AAG/AGG)
TBsq517	S	S	S	S	R	R	S	S	S	S	S	S	S	S	S	R	TBsq517					1673425:C/T(1/317,0.9969):fabG1:-15C/T:NA	1673425:C/T(1/317,0.9969):fabG1:-15C/T:NA										781687:A/G(0/425,1.0000):rpsL:128A/G:K43R(2,AAG/AGG)
TBsq518	S	S	S	S	R	S	S	S	S	S	S	S	S	S	S	R	TBsq518					4326676:G/C(0/535,1.0000):ethA:798C/G:S266R(3,AGC/AGG)											781687:A/G(0/485,1.0000):rpsL:128A/G:K43R(2,AAG/AGG)
TBsq519	S	S	S	S	R	S	S	S	S	S	S	S	S	S	S	R	TBsq519					4326676:G/C(0/213,1.0000):ethA:798C/G:S266R(3,AGC/AGG)											781687:A/G(0/197,1.0000):rpsL:128A/G:K43R(2,AAG/AGG)
TBsq520	S	S	S	S	S	S	S	S	S	S	S	S	R	S	S	R	TBsq520													2288742:G/A(0/117,1.0000):pncA:500C/T:T167I(2,ACC/ATC)			1472359:A/C(0/284,1.0000):rrs:514A/C:NA
TBsq521	S	S	S	S	S	S	S	S	S	S	S	S	R	S	S	R	TBsq521													2288742:G/A(0/273,1.0000):pncA:500C/T:T167I(2,ACC/ATC)			1472359:A/C(0/376,1.0000):rrs:514A/C:NA
TBsq522	S	S	S	S	S	S	S	S	S	S	S	S	S	S	S	S	TBsq522
TBsq523	S	S	S	S	S	S	S	S	S	S	S	S	S	S	S	S	TBsq523
TBsq524	S	S	S	R	R	R	S	R	S	R	S	S	S	R	R	R	TBsq524				4247431:G/A(0/134,1.0000):embB:918G/A:M306I(3,ATG/ATA)	1673425:C/T(0/130,1.0000):fabG1:-15C/T:NA	1673425:C/T(0/130,1.0000):fabG1:-15C/T:NA		7582:A/G(0/256,1.0000):gyrA:281A/G:D94G(2,GAC/GGC)		7582:A/G(0/256,1.0000):gyrA:281A/G:D94G(2,GAC/GGC)				761155:C/T(0/114,1.0000):rpoB:1349C/T:S450L(2,TCG/TTG)	761155:C/T(0/114,1.0000):rpoB:1349C/T:S450L(2,TCG/TTG);761244:A/G(0/95,1.0000):rpoB:1438A/G:I480V(1,ATC/GTC)	781687:A/G(0/154,1.0000):rpsL:128A/G:K43R(2,AAG/AGG)
TBsq525	S	S	S	R	R	R	S	R	S	R	S	S	S	R	R	R	TBsq525				4247431:G/A(0/165,1.0000):embB:918G/A:M306I(3,ATG/ATA)	1673425:C/T(0/175,1.0000):fabG1:-15C/T:NA	1673425:C/T(0/175,1.0000):fabG1:-15C/T:NA		7582:A/G(0/233,1.0000):gyrA:281A/G:D94G(2,GAC/GGC)		7582:A/G(0/233,1.0000):gyrA:281A/G:D94G(2,GAC/GGC)				761155:C/T(0/117,1.0000):rpoB:1349C/T:S450L(2,TCG/TTG)	761155:C/T(0/117,1.0000):rpoB:1349C/T:S450L(2,TCG/TTG);761244:A/G(1/133,0.9925):rpoB:1438A/G:I480V(1,ATC/GTC)	781687:A/G(0/202,1.0000):rpsL:128A/G:K43R(2,AAG/AGG)
TBsq526	S	S	S	R	S	R	S	S	S	S	S	R	S	R	R	R	TBsq526				4247429:A/C(0/166,1.0000):embB:916A/C:M306L(1,ATG/CTG)		2155168:C/G(0/185,1.0000):katG:944G/C:S315T(2,AGC/ACC)						4326008:A/AC(0/222,1.0000):ethA:1466-/G:V489G(2,GTT/GGT)		761155:C/T(0/185,1.0000):rpoB:1349C/T:S450L(2,TCG/TTG)	761155:C/T(0/185,1.0000):rpoB:1349C/T:S450L(2,TCG/TTG)	781687:A/G(0/196,1.0000):rpsL:128A/G:K43R(2,AAG/AGG)
TBsq527	S	S	S	R	S	R	S	S	S	S	S	R	S	R	R	R	TBsq527				4247429:A/C(0/209,1.0000):embB:916A/C:M306L(1,ATG/CTG)		2155168:C/G(0/192,1.0000):katG:944G/C:S315T(2,AGC/ACC)						4326008:A/AC(0/198,1.0000):ethA:1466-/G:V489G(2,GTT/GGT)		761155:C/T(0/153,1.0000):rpoB:1349C/T:S450L(2,TCG/TTG)	761155:C/T(0/153,1.0000):rpoB:1349C/T:S450L(2,TCG/TTG)	781687:A/G(0/229,1.0000):rpsL:128A/G:K43R(2,AAG/AGG)
TBsq528	S	S	S	S	S	S	S	S	S	S	S	S	S	S	S	S	TBsq528
TBsq529	S	S	S	S	S	S	S	S	S	S	S	S	S	S	S	S	TBsq529
TBsq530	S	S	S	S	S	R	S	S	S	S	S	S	S	S	S	R	TBsq530						2155168:C/G(0/185,1.0000):katG:944G/C:S315T(2,AGC/ACC)										781822:A/G(0/212,1.0000):rpsL:263A/G:K88R(2,AAG/AGG)
TBsq531	S	S	S	S	S	R	S	S	S	S	S	S	S	S	S	R	TBsq531						2155168:C/G(0/183,1.0000):katG:944G/C:S315T(2,AGC/ACC)										781822:A/G(0/174,1.0000):rpsL:263A/G:K88R(2,AAG/AGG)
TBsq532	S	S	S	R	S	R	S	S	S	S	S	S	S	S	S	R	TBsq532				4247429:A/C(0/401,1.0000):embB:916A/C:M306L(1,ATG/CTG)		2155168:C/G(0/423,1.0000):katG:944G/C:S315T(2,AGC/ACC)										781687:A/G(0/486,1.0000):rpsL:128A/G:K43R(2,AAG/AGG)
TBsq533	S	S	S	R	S	R	S	S	S	S	S	S	S	S	S	R	TBsq533				4247429:A/C(0/448,1.0000):embB:916A/C:M306L(1,ATG/CTG)		2155168:C/G(0/371,1.0000):katG:944G/C:S315T(2,AGC/ACC)										781687:A/G(0/466,1.0000):rpsL:128A/G:K43R(2,AAG/AGG)
TBsq534	S	S	S	S	S	S	S	S	S	S	S	S	S	S	S	S	TBsq534
TBsq535	S	S	S	S	S	S	S	S	S	S	S	S	S	S	S	S	TBsq535
TBsq536	S	S	S	S	S	S	S	S	S	S	S	S	S	S	S	S	TBsq536
TBsq537	S	S	S	S	S	S	S	R	S	R	S	S	S	S	S	S	TBsq537								7581:G/A(0/607,1.0000):gyrA:280G/A:D94N(1,GAC/AAC)		7581:G/A(0/607,1.0000):gyrA:280G/A:D94N(1,GAC/AAC)
TBsq538	S	S	S	S	S	S	S	R	S	R	S	S	S	S	S	S	TBsq538								7581:G/A(0/573,1.0000):gyrA:280G/A:D94N(1,GAC/AAC)		7581:G/A(0/573,1.0000):gyrA:280G/A:D94N(1,GAC/AAC)
TBsq539	S	S	S	S	S	S	S	S	S	S	S	S	S	S	S	S	TBsq539
TBsq540	S	S	S	S	S	S	S	S	S	S	S	S	S	S	S	S	TBsq540
TBsq541	S	S	S	S	S	S	S	S	S	S	S	S	S	S	S	S	TBsq541
TBsq542	S	S	S	S	S	S	S	S	S	S	S	S	S	S	S	S	TBsq542
TBsq543	S	S	S	S	S	S	S	S	S	S	S	S	S	S	S	S	TBsq543
TBsq544	S	S	S	S	S	S	S	S	S	S	S	S	S	S	S	S	TBsq544
TBsq545	S	S	S	S	R	S	S	S	S	S	S	S	S	S	S	S	TBsq545					4326676:G/C(0/194,1.0000):ethA:798C/G:S266R(3,AGC/AGG)
TBsq546	S	S	S	S	R	S	S	S	S	S	S	S	S	S	S	S	TBsq546					4326676:G/C(0/176,1.0000):ethA:798C/G:S266R(3,AGC/AGG)
TBsq547	S	S	S	S	R	S	S	S	S	S	S	S	S	S	S	S	TBsq547					4326676:G/C(0/198,1.0000):ethA:798C/G:S266R(3,AGC/AGG)
TBsq55	S	S	S	S	S	S	S	S	S	S	S	S	S	S	S	S	TBsq55
TBsq551	S	S	S	S	S	S	S	S	S	S	S	S	S	S	S	S	TBsq551
TBsq552	S	S	S	S	S	S	S	S	S	S	S	S	S	S	S	S	TBsq552
TBsq553	S	S	S	S	S	S	S	S	S	S	S	S	S	S	S	S	TBsq553
TBsq554	S	S	S	S	S	S	S	S	S	S	S	S	S	S	S	S	TBsq554
TBsq555	S	S	S	S	S	S	S	S	S	S	S	S	S	S	S	S	TBsq555
TBsq556	S	S	S	S	S	S	S	S	S	S	S	S	S	S	S	S	TBsq556
TBsq561	S	S	S	S	S	S	S	S	S	S	S	S	S	S	S	S	TBsq561
TBsq562	S	S	S	S	S	R	S	S	S	S	S	S	S	R	R	S	TBsq562						2155168:C/G(1/225,0.9956):katG:944G/C:S315T(2,AGC/ACC)								761155:C/T(0/215,1.0000):rpoB:1349C/T:S450L(2,TCG/TTG)	761155:C/T(0/215,1.0000):rpoB:1349C/T:S450L(2,TCG/TTG)
TBsq564	S	S	S	S	R	S	S	S	S	S	S	S	S	S	S	S	TBsq564					4326676:G/C(0/235,1.0000):ethA:798C/G:S266R(3,AGC/AGG)
TBsq565	S	S	S	S	R	S	S	S	S	S	S	S	S	S	S	S	TBsq565					4326676:G/C(0/221,1.0000):ethA:798C/G:S266R(3,AGC/AGG)
TBsq568	S	S	S	S	S	S	S	S	S	S	S	S	S	S	S	S	TBsq568
TBsq569	S	S	S	S	S	S	S	S	S	S	S	S	S	S	S	S	TBsq569
TBsq570	S	S	S	R	S	R	S	R	S	R	S	S	S	R	R	R	TBsq570				4247429:A/C(0/109,1.0000):embB:916A/C:M306L(1,ATG/CTG);4243221:C/T(0/105,1.0000):embA:-12C/T:NA		2155168:C/G(0/114,1.0000):katG:944G/C:S315T(2,AGC/ACC)		7570:C/T(0/102,1.0000):gyrA:269C/T:A90V(2,GCG/GTG)		7570:C/T(0/102,1.0000):gyrA:269C/T:A90V(2,GCG/GTG)				761155:C/T(0/98,1.0000):rpoB:1349C/T:S450L(2,TCG/TTG)	761155:C/T(0/98,1.0000):rpoB:1349C/T:S450L(2,TCG/TTG)	781687:A/G(0/110,1.0000):rpsL:128A/G:K43R(2,AAG/AGG)
TBsq571	S	S	S	R	S	R	S	R	S	R	S	S	S	R	R	R	TBsq571				4247429:A/C(0/195,1.0000):embB:916A/C:M306L(1,ATG/CTG);4243221:C/T(0/215,1.0000):embA:-12C/T:NA		2155168:C/G(0/221,1.0000):katG:944G/C:S315T(2,AGC/ACC)		7570:C/T(0/283,1.0000):gyrA:269C/T:A90V(2,GCG/GTG)		7570:C/T(0/283,1.0000):gyrA:269C/T:A90V(2,GCG/GTG)				761155:C/T(0/202,1.0000):rpoB:1349C/T:S450L(2,TCG/TTG)	761155:C/T(0/202,1.0000):rpoB:1349C/T:S450L(2,TCG/TTG)	781687:A/G(0/208,1.0000):rpsL:128A/G:K43R(2,AAG/AGG)
TBsq573	S	S	S	S	S	S	S	S	S	S	S	S	S	R	R	S	TBsq573														761155:C/T(0/247,1.0000):rpoB:1349C/T:S450L(2,TCG/TTG)	761155:C/T(0/247,1.0000):rpoB:1349C/T:S450L(2,TCG/TTG)
TBsq574	S	S	S	S	S	S	S	S	S	S	S	S	S	S	S	S	TBsq574
TBsq575	S	S	S	S	S	S	S	S	S	S	S	S	S	S	S	S	TBsq575
TBsq576	S	S	S	S	S	S	S	S	S	S	S	S	S	S	S	S	TBsq576
TBsq578	S	S	S	S	S	S	S	S	S	S	S	S	S	S	S	S	TBsq578
TBsq581	S	S	S	S	S	S	S	S	S	S	S	S	S	S	S	S	TBsq581
TBsq582	S	S	S	S	S	S	S	S	S	S	S	S	S	S	S	S	TBsq582
TBsq583	S	S	S	R	S	R	S	S	S	S	S	S	R	R	R	S	TBsq583				4247431:G/A(0/252,1.0000):embB:918G/A:M306I(3,ATG/ATA)		2155168:C/G(0/218,1.0000):katG:944G/C:S315T(2,AGC/ACC)							2288755:C/CA(0/145,1.0000):pncA:487-/T:V163C(1,GTG/TGT)	761155:C/T(0/200,1.0000):rpoB:1349C/T:S450L(2,TCG/TTG)	761155:C/T(0/200,1.0000):rpoB:1349C/T:S450L(2,TCG/TTG)
TBsq584	S	S	S	R	S	R	S	S	S	S	S	S	R	R	R	S	TBsq584				4247431:G/A(0/221,1.0000):embB:918G/A:M306I(3,ATG/ATA)		2155168:C/G(0/228,1.0000):katG:944G/C:S315T(2,AGC/ACC)							2288755:C/CA(0/208,1.0000):pncA:487-/T:V163C(1,GTG/TGT)	761155:C/T(0/215,1.0000):rpoB:1349C/T:S450L(2,TCG/TTG)	761155:C/T(0/215,1.0000):rpoB:1349C/T:S450L(2,TCG/TTG)
TBsq585	S	S	S	R	S	R	S	S	S	S	S	S	R	R	R	S	TBsq585				4247431:G/A(0/259,1.0000):embB:918G/A:M306I(3,ATG/ATA)		2155168:C/G(0/254,1.0000):katG:944G/C:S315T(2,AGC/ACC)							2288755:C/CA(0/182,1.0000):pncA:487-/T:V163C(1,GTG/TGT)	761155:C/T(0/208,1.0000):rpoB:1349C/T:S450L(2,TCG/TTG)	761155:C/T(0/208,1.0000):rpoB:1349C/T:S450L(2,TCG/TTG)
TBsq586	S	S	S	S	S	S	S	S	S	S	S	S	S	S	S	S	TBsq586
TBsq587	S	S	S	S	S	S	S	S	S	S	S	S	S	S	S	S	TBsq587
TBsq588	S	S	S	S	S	S	S	S	S	S	S	S	S	S	S	S	TBsq588
TBsq590	S	S	S	S	R	S	S	S	S	S	S	S	S	S	R	S	TBsq590					4326676:G/C(0/272,1.0000):ethA:798C/G:S266R(3,AGC/AGG)										761441:C/G(0/209,1.0000):rpoB:1635C/G:D545E(3,GAC/GAG)
TBsq591	S	S	S	R	R	R	S	R	S	R	S	S	R	S	R	S	TBsq591				4247429:A/G(0/184,1.0000):embB:916A/G:M306V(1,ATG/GTG)	4326676:G/C(0/236,1.0000):ethA:798C/G:S266R(3,AGC/AGG)	2155168:C/G(0/181,1.0000):katG:944G/C:S315T(2,AGC/ACC)		7582:A/G(2/225,0.9912):gyrA:281A/G:D94G(2,GAC/GGC)		7582:A/G(2/225,0.9912):gyrA:281A/G:D94G(2,GAC/GGC)			2288805:G/A(0/124,1.0000):pncA:437C/T:A146V(2,GCG/GTG)		761109:G/T(0/189,1.0000):rpoB:1303G/T:D435Y(1,GAC/TAC);761097:A/G(0/182,1.0000):rpoB:1291A/G:S431G(1,AGC/GGC);761110:A/T(0/189,1.0000):rpoB:1304A/T:D435V(2,GAC/GTC)
TBsq592	S	S	S	R	R	R	S	R	S	R	S	S	R	S	R	S	TBsq592				4247429:A/G(0/213,1.0000):embB:916A/G:M306V(1,ATG/GTG)	4326676:G/C(0/226,1.0000):ethA:798C/G:S266R(3,AGC/AGG)	2155168:C/G(0/209,1.0000):katG:944G/C:S315T(2,AGC/ACC)		7582:A/G(0/241,1.0000):gyrA:281A/G:D94G(2,GAC/GGC)		7582:A/G(0/241,1.0000):gyrA:281A/G:D94G(2,GAC/GGC)			2288805:G/A(0/127,1.0000):pncA:437C/T:A146V(2,GCG/GTG)		761110:A/T(0/197,1.0000):rpoB:1304A/T:D435V(2,GAC/GTC);761109:G/T(4/193,0.9797):rpoB:1303G/T:D435Y(1,GAC/TAC);761097:A/G(0/190,1.0000):rpoB:1291A/G:S431G(1,AGC/GGC)
TBsq593	S	S	S	S	S	S	S	S	S	S	S	S	S	S	S	S	TBsq593
TBsq594	S	S	S	S	R	S	S	S	S	S	S	S	S	S	S	S	TBsq594					4326474:G/C(0/219,1.0000):ethA:1000C/G:P334A(1,CCG/GCG)
TBsq595	S	S	S	S	R	S	S	S	S	S	S	S	S	S	S	S	TBsq595					4326474:G/C(0/185,1.0000):ethA:1000C/G:P334A(1,CCG/GCG)
TBsq598	S	S	S	R	S	R	S	S	S	S	S	S	R	R	R	R	TBsq598				4247730:G/A(0/154,1.0000):embB:1217G/A:G406D(2,GGC/GAC)		2155168:C/G(0/209,1.0000):katG:944G/C:S315T(2,AGC/ACC)							2289252:T/C(0/195,1.0000):pncA:-11A/G:NA	761155:C/T(0/155,1.0000):rpoB:1349C/T:S450L(2,TCG/TTG)	761155:C/T(0/155,1.0000):rpoB:1349C/T:S450L(2,TCG/TTG)	781687:A/G(0/195,1.0000):rpsL:128A/G:K43R(2,AAG/AGG)
TBsq6	S	S	S	R	S	R	S	R	S	R	R	S	S	S	R	R	TBsq6				4247847:A/G(0/131,1.0000):embB:1334A/G:Q445R(2,CAG/CGG)		2155168:C/G(0/202,1.0000):katG:944G/C:S315T(2,AGC/ACC)		7582:A/G(0/286,1.0000):gyrA:281A/G:D94G(2,GAC/GGC)		7582:A/G(0/286,1.0000):gyrA:281A/G:D94G(2,GAC/GGC)	2747151:T/A(0/152,1.0000):folC:448A/T:S150C(1,AGC/TGC)				761110:A/G(0/143,1.0000):rpoB:1304A/G:D435G(2,GAC/GGC)	781687:A/G(0/225,1.0000):rpsL:128A/G:K43R(2,AAG/AGG)
TBsq601	S	S	S	S	S	S	S	S	S	S	S	S	S	S	S	S	TBsq601
TBsq603	S	S	S	S	R	S	S	S	S	S	S	S	S	S	S	S	TBsq603					4326676:G/C(0/289,1.0000):ethA:798C/G:S266R(3,AGC/AGG)
TBsq604	S	S	S	S	R	S	S	S	S	S	S	S	S	S	S	S	TBsq604					4326676:G/C(0/209,1.0000):ethA:798C/G:S266R(3,AGC/AGG)
TBsq605	S	S	S	S	S	S	S	S	S	S	S	S	S	S	S	S	TBsq605
TBsq606	S	S	S	S	S	S	S	S	S	S	S	S	S	S	S	S	TBsq606
TBsq609	S	S	S	S	S	S	S	S	S	S	S	S	S	S	S	S	TBsq609
TBsq610	S	S	S	S	S	S	S	S	S	S	S	S	S	S	S	S	TBsq610
TBsq611	S	S	S	S	S	R	S	S	S	S	S	S	S	S	S	S	TBsq611						2155168:C/G(0/206,1.0000):katG:944G/C:S315T(2,AGC/ACC)
TBsq612	S	S	S	S	S	R	S	S	S	S	S	S	S	S	S	S	TBsq612						2155168:C/G(0/154,1.0000):katG:944G/C:S315T(2,AGC/ACC)
TBsq613	S	S	S	S	S	S	S	S	S	S	S	S	S	S	S	R	TBsq613																1472359:A/C(0/240,1.0000):rrs:514A/C:NA
TBsq617	S	S	S	S	S	S	S	S	S	S	S	S	S	S	S	R	TBsq617																781687:A/G(0/251,1.0000):rpsL:128A/G:K43R(2,AAG/AGG)
TBsq618	S	S	S	S	S	S	S	S	S	S	S	S	S	S	S	S	TBsq618
TBsq621	S	S	S	R	R	R	S	S	S	S	R	S	R	S	S	R	TBsq621				4269124:G/A(0/303,1.0000):ubiA:710C/T:A237V(2,GCT/GTT);4247429:A/G(0/253,1.0000):embB:916A/G:M306V(1,ATG/GTG)	4326676:G/C(0/279,1.0000):ethA:798C/G:S266R(3,AGC/AGG)	2155168:C/G(0/226,1.0000):katG:944G/C:S315T(2,AGC/ACC)					3074249:G/T(0/244,1.0000):thyA:223C/A:H75N(1,CAC/AAC)		2289096:T/C(0/204,1.0000):pncA:146A/G:D49G(2,GAC/GGC);2288902:T/C(0/163,1.0000):pncA:340A/G:T114A(1,ACG/GCG)			781687:A/G(0/276,1.0000):rpsL:128A/G:K43R(2,AAG/AGG)
TBsq622	S	S	S	R	R	R	S	S	S	S	R	S	R	S	S	R	TBsq622				4269124:G/A(0/265,1.0000):ubiA:710C/T:A237V(2,GCT/GTT);4247429:A/G(0/216,1.0000):embB:916A/G:M306V(1,ATG/GTG)	4326676:G/C(0/209,1.0000):ethA:798C/G:S266R(3,AGC/AGG)	2155168:C/G(0/185,1.0000):katG:944G/C:S315T(2,AGC/ACC)					3074249:G/T(0/211,1.0000):thyA:223C/A:H75N(1,CAC/AAC)		2289096:T/C(0/139,1.0000):pncA:146A/G:D49G(2,GAC/GGC);2288902:T/C(0/131,1.0000):pncA:340A/G:T114A(1,ACG/GCG)			781687:A/G(0/260,1.0000):rpsL:128A/G:K43R(2,AAG/AGG)
TBsq626	S	S	S	S	S	S	S	S	S	S	S	S	S	S	S	R	TBsq626																781687:A/G(0/315,1.0000):rpsL:128A/G:K43R(2,AAG/AGG)
TBsq631	S	S	S	S	S	S	S	S	S	S	S	S	S	S	S	S	TBsq631
TBsq638	R	S	R	R	S	R	R	R	S	R	S	R	R	R	R	S	TBsq638	1473246:A/G(72/166,0.6975):rrs:1401A/G:NA		1473246:A/G(72/166,0.6975):rrs:1401A/G:NA	4247729:G/A(1/281,0.9965):embB:1216G/A:G406S(1,GGC/AGC)		2726146:G/GT(0/245,1.0000):ahpC:-46-/T:NA	1473246:A/G(72/166,0.6975):rrs:1401A/G:NA	7582:A/G(0/235,1.0000):gyrA:281A/G:D94G(2,GAC/GGC)		7582:A/G(0/235,1.0000):gyrA:281A/G:D94G(2,GAC/GGC)		4326634:C/CT(3/189,0.9844):ethA:840-/A:K280K(3,AAG/AAA)	2288820:T/G(1/166,0.9940):pncA:422A/C:Q141P(2,CAG/CCG)	761139:C/T(2/213,0.9907):rpoB:1333C/T:H445Y(1,CAC/TAC)	761139:C/T(2/213,0.9907):rpoB:1333C/T:H445Y(1,CAC/TAC)
TBsq639	R	S	R	R	S	R	R	R	S	R	S	R	R	R	R	S	TBsq639	1473246:A/G(22/204,0.9027):rrs:1401A/G:NA		1473246:A/G(22/204,0.9027):rrs:1401A/G:NA	4247729:G/A(0/185,1.0000):embB:1216G/A:G406S(1,GGC/AGC)		2726146:G/GT(0/235,1.0000):ahpC:-46-/T:NA	1473246:A/G(22/204,0.9027):rrs:1401A/G:NA	7582:A/G(2/214,0.9907):gyrA:281A/G:D94G(2,GAC/GGC)		7582:A/G(2/214,0.9907):gyrA:281A/G:D94G(2,GAC/GGC)		4326634:C/CT(1/199,0.9950):ethA:840-/A:K280K(3,AAG/AAA)	2288820:T/G(1/139,0.9929):pncA:422A/C:Q141P(2,CAG/CCG)	761139:C/T(4/164,0.9762):rpoB:1333C/T:H445Y(1,CAC/TAC)	761139:C/T(4/164,0.9762):rpoB:1333C/T:H445Y(1,CAC/TAC)
TBsq640	S	S	S	S	S	S	S	S	S	S	S	S	S	S	S	S	TBsq640
TBsq641	S	S	S	R	S	R	S	S	S	S	S	S	R	R	R	R	TBsq641				4249512:T/G(0/151,1.0000):embB:2999T/G:M1000R(2,ATG/AGG)		2155168:C/G(0/223,1.0000):katG:944G/C:S315T(2,AGC/ACC)							2288782:T/C(0/131,1.0000):pncA:460A/G:R154G(1,AGG/GGG)	761155:C/T(0/174,1.0000):rpoB:1349C/T:S450L(2,TCG/TTG)	761155:C/T(0/174,1.0000):rpoB:1349C/T:S450L(2,TCG/TTG)	781687:A/G(0/221,1.0000):rpsL:128A/G:K43R(2,AAG/AGG)
TBsq642	S	S	S	S	S	R	S	S	S	S	S	S	S	S	S	R	TBsq642						2155168:C/G(0/176,1.0000):katG:944G/C:S315T(2,AGC/ACC)										781822:A/G(0/189,1.0000):rpsL:263A/G:K88R(2,AAG/AGG)
TBsq644	S	S	S	S	S	R	S	S	S	S	S	S	S	S	S	R	TBsq644						2155168:C/G(0/214,1.0000):katG:944G/C:S315T(2,AGC/ACC)										781822:A/G(0/314,1.0000):rpsL:263A/G:K88R(2,AAG/AGG)
TBsq646	S	S	S	S	S	R	S	R	S	R	S	S	S	S	R	S	TBsq646						2155168:C/G(0/236,1.0000):katG:944G/C:S315T(2,AGC/ACC)		7572:T/C(0/214,1.0000):gyrA:271T/C:S91P(1,TCG/CCG)		7572:T/C(0/214,1.0000):gyrA:271T/C:S91P(1,TCG/CCG)					761110:A/T(0/166,1.0000):rpoB:1304A/T:D435V(2,GAC/GTC)
TBsq647	S	S	S	R	S	S	S	R	S	R	S	S	S	R	R	R	TBsq647				4247429:A/G(0/266,1.0000):embB:916A/G:M306V(1,ATG/GTG)				7582:A/G(72/142,0.6636):gyrA:281A/G:D94G(2,GAC/GGC);7581:G/A(140/73,0.3427):gyrA:280G/A:D94N(1,GAC/AAC)		7581:G/A(140/73,0.3427):gyrA:280G/A:D94N(1,GAC/AAC);7582:A/G(72/142,0.6636):gyrA:281A/G:D94G(2,GAC/GGC)				761139:C/G(0/195,1.0000):rpoB:1333C/G:H445D(1,CAC/GAC)	761139:C/G(0/195,1.0000):rpoB:1333C/G:H445D(1,CAC/GAC)	781687:A/G(2/243,0.9918):rpsL:128A/G:K43R(2,AAG/AGG)
TBsq65	S	S	S	S	S	S	S	S	S	S	S	S	S	S	S	S	TBsq65
TBsq654	S	S	S	S	S	S	S	S	S	S	S	S	S	S	S	S	TBsq654
TBsq655	S	S	S	S	S	S	S	S	S	S	S	S	S	S	S	S	TBsq655
TBsq656	S	S	S	R	S	R	S	S	S	S	R	S	R	R	R	R	TBsq656				4247431:G/A(0/209,1.0000):embB:918G/A:M306I(3,ATG/ATA)		2155168:C/G(0/205,1.0000):katG:944G/C:S315T(2,AGC/ACC)					3073768:C/G(0/236,1.0000):thyA:704G/C:R235P(2,CGG/CCG)		2288847:C/T(0/177,1.0000):pncA:395G/A:G132D(2,GGT/GAT)	761155:C/T(0/191,1.0000):rpoB:1349C/T:S450L(2,TCG/TTG)	761155:C/T(0/191,1.0000):rpoB:1349C/T:S450L(2,TCG/TTG);760663:C/T(0/224,1.0000):rpoB:857C/T:A286V(2,GCG/GTG)	781822:A/G(0/204,1.0000):rpsL:263A/G:K88R(2,AAG/AGG)
TBsq657	S	S	S	R	S	R	S	S	S	S	R	S	R	R	R	R	TBsq657				4247431:G/A(0/229,1.0000):embB:918G/A:M306I(3,ATG/ATA)		2155168:C/G(0/224,1.0000):katG:944G/C:S315T(2,AGC/ACC)					3073768:C/G(0/257,1.0000):thyA:704G/C:R235P(2,CGG/CCG)		2288847:C/T(0/192,1.0000):pncA:395G/A:G132D(2,GGT/GAT)	761155:C/T(0/221,1.0000):rpoB:1349C/T:S450L(2,TCG/TTG)	760663:C/T(0/246,1.0000):rpoB:857C/T:A286V(2,GCG/GTG);761155:C/T(0/221,1.0000):rpoB:1349C/T:S450L(2,TCG/TTG)	781822:A/G(0/216,1.0000):rpsL:263A/G:K88R(2,AAG/AGG)
TBsq66	S	S	S	S	S	S	S	S	S	S	S	S	S	S	S	S	TBsq66
TBsq661	S	S	S	S	S	S	S	S	S	S	S	S	S	S	S	S	TBsq661
TBsq662	S	S	S	S	S	S	S	S	S	S	S	S	S	S	S	S	TBsq662
TBsq663	S	S	S	S	S	S	S	S	S	S	S	S	S	S	S	S	TBsq663
TBsq664	S	S	S	R	S	R	S	R	S	R	S	S	R	R	R	S	TBsq664				4247429:A/G(0/198,1.0000):embB:916A/G:M306V(1,ATG/GTG)		2726141:C/T(14/237,0.9442):ahpC:-52C/T:NA		7572:T/C(0/224,1.0000):gyrA:271T/C:S91P(1,TCG/CCG);6742:A/C(0/347,1.0000):gyrB:1503A/C:E501D(3,GAA/GAC)		7572:T/C(0/224,1.0000):gyrA:271T/C:S91P(1,TCG/CCG);6742:A/C(0/347,1.0000):gyrB:1503A/C:E501D(3,GAA/GAC)			2289225:A/G(0/169,1.0000):pncA:17T/C:I6T(2,ATC/ACC)	761155:C/T(0/180,1.0000):rpoB:1349C/T:S450L(2,TCG/TTG)	761155:C/T(0/180,1.0000):rpoB:1349C/T:S450L(2,TCG/TTG)
TBsq665	S	S	S	S	R	R	S	S	S	S	S	S	S	S	S	S	TBsq665					1673425:C/T(0/206,1.0000):fabG1:-15C/T:NA	1673425:C/T(0/206,1.0000):fabG1:-15C/T:NA
TBsq666	S	S	S	R	S	R	S	R	S	R	S	S	S	R	R	S	TBsq666				4247429:A/G(0/182,1.0000):embB:916A/G:M306V(1,ATG/GTG)		2155168:C/G(0/210,1.0000):katG:944G/C:S315T(2,AGC/ACC)		7581:G/T(19/225,0.9221):gyrA:280G/T:D94Y(1,GAC/TAC);7570:C/T(0/247,1.0000):gyrA:269C/T:A90V(2,GCG/GTG)		7581:G/T(19/225,0.9221):gyrA:280G/T:D94Y(1,GAC/TAC);7570:C/T(0/247,1.0000):gyrA:269C/T:A90V(2,GCG/GTG)				761155:C/T(1/150,0.9934):rpoB:1349C/T:S450L(2,TCG/TTG)	761155:C/T(1/150,0.9934):rpoB:1349C/T:S450L(2,TCG/TTG)
TBsq668	S	S	S	S	S	S	S	S	S	S	S	S	S	S	S	S	TBsq668
TBsq669	S	S	S	R	S	R	S	S	S	S	S	S	R	R	R	S	TBsq669				4247574:A/C(0/436,1.0000):embB:1061A/C:D354A(2,GAC/GCC)		2155168:C/G(0/214,1.0000):katG:944G/C:S315T(2,AGC/ACC);2726141:C/A(2/198,0.9900):ahpC:-52C/A:NA							2289016:T/G(0/191,1.0000):pncA:226A/C:T76P(1,ACT/CCT)	761155:C/T(0/218,1.0000):rpoB:1349C/T:S450L(2,TCG/TTG)	761155:C/T(0/218,1.0000):rpoB:1349C/T:S450L(2,TCG/TTG)
TBsq670	S	S	S	S	S	S	S	S	S	S	S	S	S	S	S	S	TBsq670
TBsq71	S	S	S	R	R	R	S	S	S	S	S	S	R	S	S	S	TBsq71				4243221:C/T(0/416,1.0000):embA:-12C/T:NA	4326676:G/C(1/389,0.9974):ethA:798C/G:S266R(3,AGC/AGG)	2155168:C/G(0/406,1.0000):katG:944G/C:S315T(2,AGC/ACC)							2288824:G/GC(1/241,0.9959):pncA:418-/G:R140A(1,CGC/GCG)
TBsq72	S	S	S	R	R	R	S	S	S	S	S	S	R	S	S	S	TBsq72				4243221:C/T(0/325,1.0000):embA:-12C/T:NA	4326676:G/C(0/331,1.0000):ethA:798C/G:S266R(3,AGC/AGG)	2155168:C/G(0/336,1.0000):katG:944G/C:S315T(2,AGC/ACC)							2288824:G/GC(0/195,1.0000):pncA:418-/G:R140A(1,CGC/GCG)
TBsq76	S	S	S	R	S	R	S	R	S	R	S	S	R	S	R	R	TBsq76				4248003:A/G(1/348,0.9971):embB:1490A/G:Q497R(2,CAG/CGG);4249583:G/A(0/409,1.0000):embB:3070G/A:D1024N(1,GAC/AAC)		2155168:C/G(0/366,1.0000):katG:944G/C:S315T(2,AGC/ACC)		7570:C/T(1/398,0.9975):gyrA:269C/T:A90V(2,GCG/GTG)		7570:C/T(1/398,0.9975):gyrA:269C/T:A90V(2,GCG/GTG)			2288997:T/TA(0/277,1.0000):pncA:245-/T:H82L(2,CAT/CTA)		761076:T/C(0/297,1.0000):rpoB:1270T/C:F424L(1,TTC/CTC)	781687:A/G(0/422,1.0000):rpsL:128A/G:K43R(2,AAG/AGG)
TBsq77	S	S	S	R	S	R	S	R	S	R	S	S	R	S	R	R	TBsq77				4248003:A/G(1/300,0.9967):embB:1490A/G:Q497R(2,CAG/CGG);4249583:G/A(0/362,1.0000):embB:3070G/A:D1024N(1,GAC/AAC)		2155168:C/G(0/341,1.0000):katG:944G/C:S315T(2,AGC/ACC)		7570:C/T(0/369,1.0000):gyrA:269C/T:A90V(2,GCG/GTG)		7570:C/T(0/369,1.0000):gyrA:269C/T:A90V(2,GCG/GTG)			2288997:T/TA(0/258,1.0000):pncA:245-/T:H82L(2,CAT/CTA)		761076:T/C(0/284,1.0000):rpoB:1270T/C:F424L(1,TTC/CTC)	781687:A/G(0/372,1.0000):rpsL:128A/G:K43R(2,AAG/AGG)
TBsq83	S	S	S	R	S	R	S	R	S	R	S	S	R	R	R	R	TBsq83				4247429:A/C(0/499,1.0000):embB:916A/C:M306L(1,ATG/CTG);4243221:C/T(0/599,1.0000):embA:-12C/T:NA		2155168:C/G(0/543,1.0000):katG:944G/C:S315T(2,AGC/ACC)		7582:A/G(0/548,1.0000):gyrA:281A/G:D94G(2,GAC/GGC)		7582:A/G(0/548,1.0000):gyrA:281A/G:D94G(2,GAC/GGC)			2288820:T/G(0/334,1.0000):pncA:422A/C:Q141P(2,CAG/CCG)	761155:C/T(0/456,1.0000):rpoB:1349C/T:S450L(2,TCG/TTG)	761155:C/T(0/456,1.0000):rpoB:1349C/T:S450L(2,TCG/TTG)	781687:A/G(0/540,1.0000):rpsL:128A/G:K43R(2,AAG/AGG)
TBsq85	S	S	S	S	R	S	S	S	S	S	S	S	S	S	S	S	TBsq85					4326676:G/C(1/619,0.9984):ethA:798C/G:S266R(3,AGC/AGG)
TBsq86	S	S	S	S	R	S	S	S	S	S	S	S	S	S	S	S	TBsq86					4326676:G/C(0/503,1.0000):ethA:798C/G:S266R(3,AGC/AGG)
TBsq87	R	S	R	S	S	R	R	R	S	R	S	S	S	R	R	S	TBsq87	1473246:A/G(21/361,0.9450):rrs:1401A/G:NA		1473246:A/G(21/361,0.9450):rrs:1401A/G:NA			2155168:C/G(0/211,1.0000):katG:944G/C:S315T(2,AGC/ACC)	1473246:A/G(21/361,0.9450):rrs:1401A/G:NA	7582:A/G(0/372,1.0000):gyrA:281A/G:D94G(2,GAC/GGC)		7582:A/G(0/372,1.0000):gyrA:281A/G:D94G(2,GAC/GGC)				761155:C/T(0/168,1.0000):rpoB:1349C/T:S450L(2,TCG/TTG)	761155:C/T(0/168,1.0000):rpoB:1349C/T:S450L(2,TCG/TTG)
TBsq88	R	S	R	S	S	R	R	R	R	R	S	S	S	R	R	S	TBsq88	1473246:A/G(2/359,0.9945):rrs:1401A/G:NA		1473246:A/G(2/359,0.9945):rrs:1401A/G:NA			2155168:C/G(0/204,1.0000):katG:944G/C:S315T(2,AGC/ACC)	1473246:A/G(2/359,0.9945):rrs:1401A/G:NA	7582:A/G(0/323,1.0000):gyrA:281A/G:D94G(2,GAC/GGC)	801268:T/C(92/97,0.5132):rplC:460T/C:C154R(1,TGT/CGT)	7582:A/G(0/323,1.0000):gyrA:281A/G:D94G(2,GAC/GGC)				761155:C/T(0/166,1.0000):rpoB:1349C/T:S450L(2,TCG/TTG)	761155:C/T(0/166,1.0000):rpoB:1349C/T:S450L(2,TCG/TTG)
TBsq90	S	S	S	S	S	S	S	S	S	S	S	S	S	S	S	S	TBsq90
TBsq91	R	S	R	R	R	R	R	R	S	R	R	R	S	R	R	R	TBsq91	1473246:A/G(0/499,1.0000):rrs:1401A/G:NA		1473246:A/G(0/499,1.0000):rrs:1401A/G:NA	4247429:A/G(0/546,1.0000):embB:916A/G:M306V(1,ATG/GTG)	4326676:G/C(0/492,1.0000):ethA:798C/G:S266R(3,AGC/AGG)	2155168:C/G(0/509,1.0000):katG:944G/C:S315T(2,AGC/ACC)	1473246:A/G(0/499,1.0000):rrs:1401A/G:NA	7581:G/C(0/505,1.0000):gyrA:280G/C:D94H(1,GAC/CAC)		7581:G/C(0/505,1.0000):gyrA:280G/C:D94H(1,GAC/CAC)	3074249:G/T(1/464,0.9978):thyA:223C/A:H75N(1,CAC/AAC)	4326718:G/GGC(0/495,1.0000):ethA:756-/GC:A252A(3,GCC/GCG)		761155:C/T(0/441,1.0000):rpoB:1349C/T:S450L(2,TCG/TTG)	761155:C/T(0/441,1.0000):rpoB:1349C/T:S450L(2,TCG/TTG)	781687:A/G(0/537,1.0000):rpsL:128A/G:K43R(2,AAG/AGG)
TBsq93	S	S	S	S	S	S	S	R	S	R	S	S	S	S	S	S	TBsq93								7582:A/G(3/335,0.9911):gyrA:281A/G:D94G(2,GAC/GGC)		7582:A/G(3/335,0.9911):gyrA:281A/G:D94G(2,GAC/GGC)
TBsq95	S	S	S	R	S	R	S	R	S	R	S	S	S	S	R	S	TBsq95				4247429:A/G(0/288,1.0000):embB:916A/G:M306V(1,ATG/GTG)		2155168:C/G(0/300,1.0000):katG:944G/C:S315T(2,AGC/ACC)		7570:C/T(0/324,1.0000):gyrA:269C/T:A90V(2,GCG/GTG)		7570:C/T(0/324,1.0000):gyrA:269C/T:A90V(2,GCG/GTG)					761127:T/C(0/259,1.0000):rpoB:1321T/C:S441P(1,TCG/CCG)
TBsq96	S	S	S	R	S	R	S	R	S	R	S	S	S	S	R	S	TBsq96				4247429:A/G(0/490,1.0000):embB:916A/G:M306V(1,ATG/GTG)		2155168:C/G(0/487,1.0000):katG:944G/C:S315T(2,AGC/ACC)		7570:C/T(0/580,1.0000):gyrA:269C/T:A90V(2,GCG/GTG)		7570:C/T(0/580,1.0000):gyrA:269C/T:A90V(2,GCG/GTG)					761127:T/C(0/431,1.0000):rpoB:1321T/C:S441P(1,TCG/CCG)
TBsq162	S	S	S	S	S	S	S	S	S	S	S	R	S	S	S	S	TBsq162												4326565:CCGGA/C(0/12,1.0000):ethA:905TCCG/-:F302W(2,TTC/TGG);4326189:GCT/G(0/14,1.0000):ethA:1283AG/-:E428A(2,GAG/GCG);4326520:T/TC(0/12,1.0000):ethA:954-/G:E318E(3,GAA/GAG);4326525:TG/T(0/12,1.0000):ethA:948C/-:T316T(3,ACC/ACA);4326202:T/TCGTCGGC(0/14,1.0000):ethA:1272-/GCCGACG:S424S(3,TCA/TCG);4326529:G/GA(0/12,1.0000):ethA:945-/T:D315D(3,GAC/GAT);4326218:ACG/A(0/14,1.0000):ethA:1254CG/-:V418V(…
TBsq431	S	R	S	S	S	S	S	S	S	S	S	R	R	S	R	S	TBsq431		2859377:TCC/T(0/116,1.0000):pepQ:1040GG/-:G347D(2,GGG/GAC);2859359:TTTCA/T(0/125,1.0000):pepQ:1056TGAA/-:P352P(3,CCT/CCA);2860222:G/T(0/40,1.0000):pepQ:197C/A:S66*(2,TCG/TAG);2859355:GC/G(0/125,1.0000):pepQ:1063G/-:A355P(1,GCC/CCG);2859365:GCATTT/G(0/126,1.0000):pepQ:1049AAATG/-:K350T(2,AAA/ACC)										4326820:CCG/C(0/208,1.0000):ethA:652CG/-:R218G(1,CGG/GGA);4326257:A/ATT(0/126,1.0000):ethA:1217-/AA:L406*(2,TTG/TAA);4326951:C/CCG(147/19,0.1145):ethA:523-/CG:A175R(1,GCT/CGG);4326264:GACAGACA/G(0/130,1.0000):ethA:1203TGTCTGT/-:F401F(3,TTT/TTC);4326258:A/AGCCGG(0/129,1.0000):ethA:1216-/CCGGC:L406P(1,TTG/CCG);4327088:AGGGC/A(0/53,1.0000):ethA:382GCCC/-:A128S(1,GCC/TCA);4326948:TA/T(148/18,0.1084):…	4043869:A/G(0/72,1.0000):panD:413T/C:V138A(2,GTG/GCG)		761135:G/C(0/87,1.0000):rpoB:1329G/C:L443F(3,TTG/TTC)
TBsq451	S	R	S	R	S	S	S	S	S	S	S	R	R	S	S	S	TBsq451		2860269:G/GAT(2/65,0.9701):pepQ:150-/AT:R50R(3,CGC/CGA);2860222:G/T(0/40,1.0000):pepQ:197C/A:S66*(2,TCG/TAG);2859622:G/GC(0/96,1.0000):pepQ:797-/G:P266R(2,CCG/CGC);2859620:C/CGG(0/96,1.0000):pepQ:799-/CC:G267P(1,GGT/CCG);2860271:GCTCA/G(2/65,0.9701):pepQ:144TGAG/-:D48D(3,GAT/GAC);2860261:A/AGG(0/62,1.0000):pepQ:158-/CC:V53A(2,GTG/GCC)		4269103:C/G(0/212,1.0000):ubiA:731G/C:S244T(2,AGC/ACC)								4326083:TCA/T(0/91,1.0000):ethA:1389TG/-:R463R(3,CGT/CGA);4326090:G/GAA(0/87,1.0000):ethA:1384-/TT:L462F(1,CTA/TTC)	4043931:C/G(0/212,1.0000):panD:351G/C:M117I(3,ATG/ATC);4043869:A/G(0/192,1.0000):panD:413T/C:V138A(2,GTG/GCG)
TBsq649	S	R	S	S	S	S	S	S	S	S	S	R	S	S	R	S	TBsq649		2859366:CATTT/C(0/86,1.0000):pepQ:1049AAAT/-:K350S(2,AAA/AGC);2859888:C/CCT(0/4,1.0000):pepQ:531-/AG:E177E(3,GAG/GAA);2859883:AGGGCCTCCAGCTCGCGGCTC/AGCCTCCAGCTCGCGGCTC(0/4,1.0000):pepQ:516GAGCCGCGAGCTGGAGGCCC/-:V172V(3,GTG/GTT);2859362:C/CTG(0/92,1.0000):pepQ:1057-/CA:E353Q(1,GAA/CAG);2860152:C/CAT(0/10,1.0000):pepQ:267-/AT:E89E(3,GAG/GAA);2860222:G/T(0/29,1.0000):pepQ:197C/A:S66*(2,TCG/TAG);2859…										4327386:TG/T(153/37,0.1947):ethA:87C/-:T29T(3,ACC/ACA);4326407:A/ACG(0/133,1.0000):ethA:1067-/CG:I356T(2,ATC/ACG);4327002:CG/C(123/14,0.1022):ethA:471C/-:F157L(3,TTC/TTG);4327077:ATT/A(0/107,1.0000):ethA:395AA/-:E132V(2,GAA/GTT);4327146:A/ACTTTT(78/10,0.1136):ethA:328-/AAAAG:S110K(1,TCG/AAA);4326410:GTC/G(0/136,1.0000):ethA:1062GA/-:A354A(3,GCG/GCC);4327080:C/CGA(0/105,1.0000):ethA:394-/TC:E132S(…			761098:G/C(0/166,1.0000):rpoB:1292G/C:S431T(2,AGC/ACC);761441:C/G(0/143,1.0000):rpoB:1635C/G:D545E(3,GAC/GAG);761135:G/C(0/174,1.0000):rpoB:1329G/C:L443F(3,TTG/TTC)

## Sheet: 7b
Supplementary Table 7. The molecular drug susceptibility testing of 16 drugs.
7b: The mutations identified in samples by comparing with known drug resistant mutations. Samples were assigned as true positive and false positive by comparing to pDST results. TP: true positive; FP: false positive; NA: not available.
Drug	Type	Sample	Culture-based	Genotype-based	Mutations
AK	TP	TBsq140	1	1	1473246:A/G(0/303,1.0000):rrs:1401A/G:NA
AK	TP	TBsq169	1	1	1473246:A/G(0/271,1.0000):rrs:1401A/G:NA
AK	TP	TBsq310	1	1	1473246:A/G(0/248,1.0000):rrs:1401A/G:NA
AK	TP	TBsq339	1	1	1473246:A/G(0/404,1.0000):rrs:1401A/G:NA
AK	TP	TBsq342	1	1	1473246:A/G(0/308,1.0000):rrs:1401A/G:NA
AK	TP	TBsq362	1	1	1473246:A/G(0/327,1.0000):rrs:1401A/G:NA
AK	TP	TBsq87	1	1	1473246:A/G(21/361,0.9450):rrs:1401A/G:NA
AK	TP	TBsq88	1	1	1473246:A/G(2/359,0.9945):rrs:1401A/G:NA
AK	TP	TBsq91	1	1	1473246:A/G(0/499,1.0000):rrs:1401A/G:NA
AK	FP	TBsq115	0	1	1473246:A/G(0/364,1.0000):rrs:1401A/G:NA
AK	FP	TBsq638	0	1	1473246:A/G(72/166,0.6975):rrs:1401A/G:NA
AK	NA	TBsq132	NA	1	4407917:G/A(0/238,1.0000):gidB:286C/T:R96C(1,CGC/TGC)
AK	NA	TBsq639	NA	1	1473246:A/G(22/204,0.9027):rrs:1401A/G:NA
Cfz	NA	TBsq29	NA	1	779270:G/T(0/231,1.0000):Rv0678:281G/T:R94L(2,CGG/CTG)
Cfz	NA	TBsq135	NA	1	779130:T/TC(71/143,0.6682):Rv0678:142-/C:P48P(1,CCC/CCC);779127:T/TGA(144/71,0.3302):Rv0678:139-/GA:D47E(1,GAT/GAG)
Cfz	NA	TBsq132	NA	1	779127:T/TG(62/191,0.7549):Rv0678:139-/G:D47G(1,GAT/GGA)
Cm	NA	TBsq132	NA	1	4407917:G/A(0/238,1.0000):gidB:286C/T:R96C(1,CGC/TGC)
Cm	NA	TBsq638	NA	1	1473246:A/G(72/166,0.6975):rrs:1401A/G:NA
Cm	NA	TBsq639	NA	1	1473246:A/G(22/204,0.9027):rrs:1401A/G:NA
Cm	NA	TBsq87	NA	1	1473246:A/G(21/361,0.9450):rrs:1401A/G:NA
Cm	NA	TBsq88	NA	1	1473246:A/G(2/359,0.9945):rrs:1401A/G:NA
Cm	NA	TBsq91	NA	1	1473246:A/G(0/499,1.0000):rrs:1401A/G:NA
Cm	NA	TBsq339	NA	1	1473246:A/G(0/404,1.0000):rrs:1401A/G:NA
Cm	NA	TBsq115	NA	1	1473246:A/G(0/364,1.0000):rrs:1401A/G:NA
Cm	NA	TBsq362	NA	1	1473246:A/G(0/327,1.0000):rrs:1401A/G:NA
Cm	NA	TBsq342	NA	1	1473246:A/G(0/308,1.0000):rrs:1401A/G:NA
Cm	NA	TBsq140	NA	1	1473246:A/G(0/303,1.0000):rrs:1401A/G:NA
Cm	NA	TBsq169	NA	1	1473246:A/G(0/271,1.0000):rrs:1401A/G:NA
Cm	NA	TBsq310	NA	1	1473246:A/G(0/248,1.0000):rrs:1401A/G:NA
EMB	TP	TBsq101	1	1	4247729:G/A(0/226,1.0000):embB:1216G/A:G406S(1,GGC/AGC);4269296:T/C(0/242,1.0000):ubiA:538A/G:M180V(1,ATG/GTG)
EMB	TP	TBsq102	1	1	4269296:T/C(0/444,1.0000):ubiA:538A/G:M180V(1,ATG/GTG);4247729:G/A(0/512,1.0000):embB:1216G/A:G406S(1,GGC/AGC)
EMB	TP	TBsq147	1	1	4247429:A/G(0/309,1.0000):embB:916A/G:M306V(1,ATG/GTG)
EMB	TP	TBsq148	1	1	4247429:A/G(0/400,1.0000):embB:916A/G:M306V(1,ATG/GTG)
EMB	TP	TBsq149	1	1	4247429:A/G(0/505,1.0000):embB:916A/G:M306V(1,ATG/GTG)
EMB	TP	TBsq157	1	1	4247847:A/G(28/137,0.8303):embB:1334A/G:Q445R(2,CAG/CGG)
EMB	TP	TBsq169	1	1	4247729:G/A(0/169,1.0000):embB:1216G/A:G406S(1,GGC/AGC)
EMB	TP	TBsq181	1	1	4247431:G/A(0/231,1.0000):embB:918G/A:M306I(3,ATG/ATA)
EMB	TP	TBsq21	1	1	4248003:A/C(0/171,1.0000):embB:1490A/C:Q497P(2,CAG/CCG)
EMB	TP	TBsq227	1	1	4247729:G/T(0/221,1.0000):embB:1216G/T:G406C(1,GGC/TGC)
EMB	TP	TBsq240	1	1	4247730:G/C(0/234,1.0000):embB:1217G/C:G406A(2,GGC/GCC)
EMB	TP	TBsq249	1	1	4247429:A/G(0/152,1.0000):embB:916A/G:M306V(1,ATG/GTG)
EMB	TP	TBsq29	1	1	4247431:G/C(0/187,1.0000):embB:918G/C:M306I(3,ATG/ATC)
EMB	TP	TBsq310	1	1	4247431:G/A(0/239,1.0000):embB:918G/A:M306I(3,ATG/ATA)
EMB	TP	TBsq317	1	1	4247429:A/G(0/207,1.0000):embB:916A/G:M306V(1,ATG/GTG)
EMB	TP	TBsq339	1	1	4247431:G/A(0/178,1.0000):embB:918G/A:M306I(3,ATG/ATA)
EMB	TP	TBsq340	1	1	4247431:G/A(0/197,1.0000):embB:918G/A:M306I(3,ATG/ATA)
EMB	TP	TBsq342	1	1	4247431:G/A(0/220,1.0000):embB:918G/A:M306I(3,ATG/ATA);4249583:G/A(0/227,1.0000):embB:3070G/A:D1024N(1,GAC/AAC)
EMB	TP	TBsq362	1	1	4247429:A/G(0/178,1.0000):embB:916A/G:M306V(1,ATG/GTG)
EMB	TP	TBsq434	1	1	4247429:A/G(0/214,1.0000):embB:916A/G:M306V(1,ATG/GTG)
EMB	TP	TBsq46	1	1	4248003:A/G(0/182,1.0000):embB:1490A/G:Q497R(2,CAG/CGG)
EMB	TP	TBsq490	1	1	4247431:G/A(0/194,1.0000):embB:918G/A:M306I(3,ATG/ATA)
EMB	TP	TBsq524	1	1	4247431:G/A(0/134,1.0000):embB:918G/A:M306I(3,ATG/ATA)
EMB	TP	TBsq526	1	1	4247429:A/C(0/166,1.0000):embB:916A/C:M306L(1,ATG/CTG)
EMB	TP	TBsq6	1	1	4247847:A/G(0/131,1.0000):embB:1334A/G:Q445R(2,CAG/CGG)
EMB	TP	TBsq621	1	1	4269124:G/A(0/303,1.0000):ubiA:710C/T:A237V(2,GCT/GTT);4247429:A/G(0/253,1.0000):embB:916A/G:M306V(1,ATG/GTG)
EMB	TP	TBsq622	1	1	4269124:G/A(0/265,1.0000):ubiA:710C/T:A237V(2,GCT/GTT);4247429:A/G(0/216,1.0000):embB:916A/G:M306V(1,ATG/GTG)
EMB	TP	TBsq638	1	1	4247729:G/A(1/281,0.9965):embB:1216G/A:G406S(1,GGC/AGC)
EMB	TP	TBsq647	1	1	4247429:A/G(0/266,1.0000):embB:916A/G:M306V(1,ATG/GTG)
EMB	TP	TBsq656	1	1	4247431:G/A(0/209,1.0000):embB:918G/A:M306I(3,ATG/ATA)
EMB	TP	TBsq664	1	1	4247429:A/G(0/198,1.0000):embB:916A/G:M306V(1,ATG/GTG)
EMB	TP	TBsq669	1	1	4247574:A/C(0/436,1.0000):embB:1061A/C:D354A(2,GAC/GCC)
EMB	TP	TBsq76	1	1	4248003:A/G(1/348,0.9971):embB:1490A/G:Q497R(2,CAG/CGG);4249583:G/A(0/409,1.0000):embB:3070G/A:D1024N(1,GAC/AAC)
EMB	TP	TBsq77	1	1	4248003:A/G(1/300,0.9967):embB:1490A/G:Q497R(2,CAG/CGG);4249583:G/A(0/362,1.0000):embB:3070G/A:D1024N(1,GAC/AAC)
EMB	TP	TBsq83	1	1	4247429:A/C(0/499,1.0000):embB:916A/C:M306L(1,ATG/CTG);4243221:C/T(0/599,1.0000):embA:-12C/T:NA
EMB	TP	TBsq91	1	1	4247429:A/G(0/546,1.0000):embB:916A/G:M306V(1,ATG/GTG)
EMB	TP	TBsq95	1	1	4247429:A/G(0/288,1.0000):embB:916A/G:M306V(1,ATG/GTG)
EMB	TP	TBsq96	1	1	4247429:A/G(0/490,1.0000):embB:916A/G:M306V(1,ATG/GTG)
EMB	FP	TBsq140	0	1	4249518:A/G(0/155,1.0000):embB:3005A/G:H1002R(2,CAC/CGC)
EMB	FP	TBsq146	0	1	4247429:A/G(0/217,1.0000):embB:916A/G:M306V(1,ATG/GTG)
EMB	FP	TBsq20	0	1	4248003:A/C(0/137,1.0000):embB:1490A/C:Q497P(2,CAG/CCG)
EMB	FP	TBsq208	0	1	4247730:G/A(0/220,1.0000):embB:1217G/A:G406D(2,GGC/GAC)
EMB	FP	TBsq350	0	1	4247574:A/C(0/772,1.0000):embB:1061A/C:D354A(2,GAC/GCC)
EMB	FP	TBsq387	0	1	4247429:A/G(0/229,1.0000):embB:916A/G:M306V(1,ATG/GTG)
EMB	FP	TBsq460	0	1	4247730:G/A(0/211,1.0000):embB:1217G/A:G406D(2,GGC/GAC)
EMB	FP	TBsq488	0	1	4247429:A/G(0/231,1.0000):embB:916A/G:M306V(1,ATG/GTG)
EMB	FP	TBsq489	0	1	4247429:A/G(0/246,1.0000):embB:916A/G:M306V(1,ATG/GTG)
EMB	FP	TBsq525	0	1	4247431:G/A(0/165,1.0000):embB:918G/A:M306I(3,ATG/ATA)
EMB	FP	TBsq527	0	1	4247429:A/C(0/209,1.0000):embB:916A/C:M306L(1,ATG/CTG)
EMB	FP	TBsq532	0	1	4247429:A/C(0/401,1.0000):embB:916A/C:M306L(1,ATG/CTG)
EMB	FP	TBsq533	0	1	4247429:A/C(0/448,1.0000):embB:916A/C:M306L(1,ATG/CTG)
EMB	FP	TBsq583	0	1	4247431:G/A(0/252,1.0000):embB:918G/A:M306I(3,ATG/ATA)
EMB	FP	TBsq584	0	1	4247431:G/A(0/221,1.0000):embB:918G/A:M306I(3,ATG/ATA)
EMB	FP	TBsq585	0	1	4247431:G/A(0/259,1.0000):embB:918G/A:M306I(3,ATG/ATA)
EMB	FP	TBsq598	0	1	4247730:G/A(0/154,1.0000):embB:1217G/A:G406D(2,GGC/GAC)
EMB	FP	TBsq71	0	1	4243221:C/T(0/416,1.0000):embA:-12C/T:NA
EMB	FP	TBsq72	0	1	4243221:C/T(0/325,1.0000):embA:-12C/T:NA
EMB	NA	TBsq641	NA	1	4249512:T/G(0/151,1.0000):embB:2999T/G:M1000R(2,ATG/AGG)
EMB	NA	TBsq277	NA	1	4247730:G/A(0/221,1.0000):embB:1217G/A:G406D(2,GGC/GAC)
EMB	NA	TBsq216	NA	1	4247730:G/A(0/201,1.0000):embB:1217G/A:G406D(2,GGC/GAC)
EMB	NA	TBsq459	NA	1	4247730:G/A(0/176,1.0000):embB:1217G/A:G406D(2,GGC/GAC)
EMB	NA	TBsq414	NA	1	4247729:G/A(0/278,1.0000):embB:1216G/A:G406S(1,GGC/AGC)
EMB	NA	TBsq639	NA	1	4247729:G/A(0/185,1.0000):embB:1216G/A:G406S(1,GGC/AGC)
EMB	NA	TBsq112	NA	1	4247431:G/T(0/212,1.0000):embB:918G/T:M306I(3,ATG/ATT)
EMB	NA	TBsq228	NA	1	4247431:G/A(0/261,1.0000):embB:918G/A:M306I(3,ATG/ATA)
EMB	NA	TBsq657	NA	1	4247431:G/A(0/229,1.0000):embB:918G/A:M306I(3,ATG/ATA)
EMB	NA	TBsq182	NA	1	4247431:G/A(0/206,1.0000):embB:918G/A:M306I(3,ATG/ATA)
EMB	NA	TBsq491	NA	1	4247431:G/A(0/200,1.0000):embB:918G/A:M306I(3,ATG/ATA)
EMB	NA	TBsq132	NA	1	4247431:G/A(0/171,1.0000):embB:918G/A:M306I(3,ATG/ATA)
EMB	NA	TBsq183	NA	1	4247431:G/A(0/162,1.0000):embB:918G/A:M306I(3,ATG/ATA)
EMB	NA	TBsq213	NA	1	4247429:A/G(3/159,0.9815):embB:916A/G:M306V(1,ATG/GTG)
EMB	NA	TBsq268	NA	1	4247429:A/G(0/240,1.0000):embB:916A/G:M306V(1,ATG/GTG)
EMB	NA	TBsq592	NA	1	4247429:A/G(0/213,1.0000):embB:916A/G:M306V(1,ATG/GTG)
EMB	NA	TBsq16	NA	1	4247429:A/G(0/202,1.0000):embB:916A/G:M306V(1,ATG/GTG)
EMB	NA	TBsq591	NA	1	4247429:A/G(0/184,1.0000):embB:916A/G:M306V(1,ATG/GTG)
EMB	NA	TBsq666	NA	1	4247429:A/G(0/182,1.0000):embB:916A/G:M306V(1,ATG/GTG)
EMB	NA	TBsq315	NA	1	4247429:A/G(0/171,1.0000):embB:916A/G:M306V(1,ATG/GTG)
EMB	NA	TBsq571	NA	1	4247429:A/C(0/195,1.0000):embB:916A/C:M306L(1,ATG/CTG);4243221:C/T(0/215,1.0000):embA:-12C/T:NA
EMB	NA	TBsq570	NA	1	4247429:A/C(0/109,1.0000):embB:916A/C:M306L(1,ATG/CTG);4243221:C/T(0/105,1.0000):embA:-12C/T:NA
Eto	TP	TBsq135	1	1	1673425:C/T(0/158,1.0000):fabG1:-15C/T:NA
Eto	TP	TBsq310	1	1	1674481:T/G(0/212,1.0000):inhA:280T/G:S94A(1,TCG/GCG);1673425:C/T(1/191,0.9948):fabG1:-15C/T:NA
Eto	TP	TBsq339	1	1	4327363:CT/C(0/256,1.0000):ethA:110A/-:K37S(2,AAG/AGC)
Eto	TP	TBsq524	1	1	1673425:C/T(0/130,1.0000):fabG1:-15C/T:NA
Eto	TP	TBsq525	1	1	1673425:C/T(0/175,1.0000):fabG1:-15C/T:NA
Eto	FP	TBsq157	0	1	1673425:C/T(15/169,0.9185):fabG1:-15C/T:NA
Eto	FP	TBsq240	0	1	1673425:C/T(0/219,1.0000):fabG1:-15C/T:NA;1674782:T/C(0/228,1.0000):inhA:581T/C:I194T(2,ATC/ACC)
Eto	FP	TBsq274	0	1	1673425:C/T(0/192,1.0000):fabG1:-15C/T:NA
Eto	FP	TBsq396	0	1	1673425:C/T(0/183,1.0000):fabG1:-15C/T:NA
Eto	FP	TBsq397	0	1	1673425:C/T(0/210,1.0000):fabG1:-15C/T:NA
Eto	FP	TBsq516	0	1	1673425:C/T(0/315,1.0000):fabG1:-15C/T:NA
Eto	FP	TBsq517	0	1	1673425:C/T(1/317,0.9969):fabG1:-15C/T:NA
Eto	FP	TBsq665	0	1	1673425:C/T(0/206,1.0000):fabG1:-15C/T:NA
Eto	NA	TBsq202	NA	1	4326770:TA/T(204/43,0.1741):ethA:703T/-:Y235T(1,TAC/ACA);4326676:G/C(0/232,1.0000):ethA:798C/G:S266R(3,AGC/AGG);1673425:C/T(0/175,1.0000):fabG1:-15C/T:NA
Eto	NA	TBsq228	NA	1	4326676:G/C(0/307,1.0000):ethA:798C/G:S266R(3,AGC/AGG)
Eto	NA	TBsq591	NA	1	4326676:G/C(0/236,1.0000):ethA:798C/G:S266R(3,AGC/AGG)
Eto	NA	TBsq592	NA	1	4326676:G/C(0/226,1.0000):ethA:798C/G:S266R(3,AGC/AGG)
Eto	NA	TBsq201	NA	1	1673425:C/T(0/196,1.0000):fabG1:-15C/T:NA;4326676:G/C(0/265,1.0000):ethA:798C/G:S266R(3,AGC/AGG)
Eto	NA	TBsq112	NA	1	1673425:C/T(0/173,1.0000):fabG1:-15C/T:NA
INH	TP	TBsq101	1	1	2726145:G/A(0/264,1.0000):ahpC:-48G/A:NA
INH	TP	TBsq102	1	1	2726145:G/A(0/404,1.0000):ahpC:-48G/A:NA
INH	TP	TBsq115	1	1	2155169:T/C(0/199,1.0000):katG:943A/G:S315G(1,AGC/GGC);1674048:G/A(0/179,1.0000):fabG1:609G/A:L203L(3,CTG/CTA)
INH	TP	TBsq135	1	1	1673425:C/T(0/158,1.0000):fabG1:-15C/T:NA;2155168:C/G(0/139,1.0000):katG:944G/C:S315T(2,AGC/ACC)
INH	TP	TBsq136	1	1	2155168:C/T(205/161,0.4399):katG:944G/A:S315N(2,AGC/AAC);2155168:C/A(205/51,0.1992):katG:944G/T:S315I(2,AGC/ATC)
INH	TP	TBsq140	1	1	2155168:C/G(0/181,1.0000):katG:944G/C:S315T(2,AGC/ACC)
INH	TP	TBsq142	1	1	2155168:C/G(0/219,1.0000):katG:944G/C:S315T(2,AGC/ACC)
INH	TP	TBsq147	1	1	2155168:C/G(0/324,1.0000):katG:944G/C:S315T(2,AGC/ACC)
INH	TP	TBsq148	1	1	2155168:C/G(0/392,1.0000):katG:944G/C:S315T(2,AGC/ACC)
INH	TP	TBsq149	1	1	2155168:C/G(0/504,1.0000):katG:944G/C:S315T(2,AGC/ACC)
INH	TP	TBsq157	1	1	1673425:C/T(15/169,0.9185):fabG1:-15C/T:NA;2726141:C/T(0/343,1.0000):ahpC:-52C/T:NA
INH	TP	TBsq169	1	1	2726146:G/GT(0/240,1.0000):ahpC:-46-/T:NA
INH	TP	TBsq181	1	1	2155168:C/G(0/231,1.0000):katG:944G/C:S315T(2,AGC/ACC)
INH	TP	TBsq20	1	1	2155168:C/G(0/185,1.0000):katG:944G/C:S315T(2,AGC/ACC)
INH	TP	TBsq21	1	1	2155168:C/G(0/239,1.0000):katG:944G/C:S315T(2,AGC/ACC)
INH	TP	TBsq227	1	1	2155168:C/G(0/223,1.0000):katG:944G/C:S315T(2,AGC/ACC)
INH	TP	TBsq240	1	1	1673425:C/T(0/219,1.0000):fabG1:-15C/T:NA;1674782:T/C(0/228,1.0000):inhA:581T/C:I194T(2,ATC/ACC)
INH	TP	TBsq29	1	1	2155168:C/G(0/197,1.0000):katG:944G/C:S315T(2,AGC/ACC)
INH	TP	TBsq310	1	1	1673425:C/T(1/191,0.9948):fabG1:-15C/T:NA;1674481:T/G(0/212,1.0000):inhA:280T/G:S94A(1,TCG/GCG)
INH	TP	TBsq339	1	1	2155168:C/G(0/196,1.0000):katG:944G/C:S315T(2,AGC/ACC)
INH	TP	TBsq34	1	1	2155168:C/G(0/231,1.0000):katG:944G/C:S315T(2,AGC/ACC)
INH	TP	TBsq340	1	1	2155168:C/G(0/193,1.0000):katG:944G/C:S315T(2,AGC/ACC)
INH	TP	TBsq362	1	1	2155168:C/G(0/171,1.0000):katG:944G/C:S315T(2,AGC/ACC)
INH	TP	TBsq385	1	1	2155168:C/G(0/236,1.0000):katG:944G/C:S315T(2,AGC/ACC)
INH	TP	TBsq387	1	1	1674048:G/A(0/186,1.0000):fabG1:609G/A:L203L(3,CTG/CTA)
INH	TP	TBsq397	1	1	1673425:C/T(0/210,1.0000):fabG1:-15C/T:NA
INH	TP	TBsq434	1	1	2155168:C/G(0/271,1.0000):katG:944G/C:S315T(2,AGC/ACC)
INH	TP	TBsq436	1	1	2155168:C/G(0/218,1.0000):katG:944G/C:S315T(2,AGC/ACC)
INH	TP	TBsq46	1	1	2155168:C/G(0/217,1.0000):katG:944G/C:S315T(2,AGC/ACC)
INH	TP	TBsq460	1	1	2155168:C/G(0/208,1.0000):katG:944G/C:S315T(2,AGC/ACC)
INH	TP	TBsq507	1	1	2155168:C/G(0/518,1.0000):katG:944G/C:S315T(2,AGC/ACC);2155167:G/T(0/520,1.0000):katG:945C/A:S315R(3,AGC/AGA)
INH	TP	TBsq509	1	1	2155168:C/G(0/411,1.0000):katG:944G/C:S315T(2,AGC/ACC)
INH	TP	TBsq511	1	1	2155168:C/G(0/354,1.0000):katG:944G/C:S315T(2,AGC/ACC)
INH	TP	TBsq516	1	1	1673425:C/T(0/315,1.0000):fabG1:-15C/T:NA
INH	TP	TBsq524	1	1	1673425:C/T(0/130,1.0000):fabG1:-15C/T:NA
INH	TP	TBsq525	1	1	1673425:C/T(0/175,1.0000):fabG1:-15C/T:NA
INH	TP	TBsq526	1	1	2155168:C/G(0/185,1.0000):katG:944G/C:S315T(2,AGC/ACC)
INH	TP	TBsq532	1	1	2155168:C/G(0/423,1.0000):katG:944G/C:S315T(2,AGC/ACC)
INH	TP	TBsq533	1	1	2155168:C/G(0/371,1.0000):katG:944G/C:S315T(2,AGC/ACC)
INH	TP	TBsq562	1	1	2155168:C/G(1/225,0.9956):katG:944G/C:S315T(2,AGC/ACC)
INH	TP	TBsq583	1	1	2155168:C/G(0/218,1.0000):katG:944G/C:S315T(2,AGC/ACC)
INH	TP	TBsq584	1	1	2155168:C/G(0/228,1.0000):katG:944G/C:S315T(2,AGC/ACC)
INH	TP	TBsq585	1	1	2155168:C/G(0/254,1.0000):katG:944G/C:S315T(2,AGC/ACC)
INH	TP	TBsq598	1	1	2155168:C/G(0/209,1.0000):katG:944G/C:S315T(2,AGC/ACC)
INH	TP	TBsq6	1	1	2155168:C/G(0/202,1.0000):katG:944G/C:S315T(2,AGC/ACC)
INH	TP	TBsq611	1	1	2155168:C/G(0/206,1.0000):katG:944G/C:S315T(2,AGC/ACC)
INH	TP	TBsq612	1	1	2155168:C/G(0/154,1.0000):katG:944G/C:S315T(2,AGC/ACC)
INH	TP	TBsq621	1	1	2155168:C/G(0/226,1.0000):katG:944G/C:S315T(2,AGC/ACC)
INH	TP	TBsq622	1	1	2155168:C/G(0/185,1.0000):katG:944G/C:S315T(2,AGC/ACC)
INH	TP	TBsq638	1	1	2726146:G/GT(0/245,1.0000):ahpC:-46-/T:NA
INH	TP	TBsq642	1	1	2155168:C/G(0/176,1.0000):katG:944G/C:S315T(2,AGC/ACC)
INH	TP	TBsq646	1	1	2155168:C/G(0/236,1.0000):katG:944G/C:S315T(2,AGC/ACC)
INH	TP	TBsq656	1	1	2155168:C/G(0/205,1.0000):katG:944G/C:S315T(2,AGC/ACC)
INH	TP	TBsq664	1	1	2726141:C/T(14/237,0.9442):ahpC:-52C/T:NA
INH	TP	TBsq665	1	1	1673425:C/T(0/206,1.0000):fabG1:-15C/T:NA
INH	TP	TBsq669	1	1	2155168:C/G(0/214,1.0000):katG:944G/C:S315T(2,AGC/ACC);2726141:C/A(2/198,0.9900):ahpC:-52C/A:NA
INH	TP	TBsq71	1	1	2155168:C/G(0/406,1.0000):katG:944G/C:S315T(2,AGC/ACC)
INH	TP	TBsq72	1	1	2155168:C/G(0/336,1.0000):katG:944G/C:S315T(2,AGC/ACC)
INH	TP	TBsq76	1	1	2155168:C/G(0/366,1.0000):katG:944G/C:S315T(2,AGC/ACC)
INH	TP	TBsq77	1	1	2155168:C/G(0/341,1.0000):katG:944G/C:S315T(2,AGC/ACC)
INH	TP	TBsq83	1	1	2155168:C/G(0/543,1.0000):katG:944G/C:S315T(2,AGC/ACC)
INH	TP	TBsq87	1	1	2155168:C/G(0/211,1.0000):katG:944G/C:S315T(2,AGC/ACC)
INH	TP	TBsq88	1	1	2155168:C/G(0/204,1.0000):katG:944G/C:S315T(2,AGC/ACC)
INH	TP	TBsq91	1	1	2155168:C/G(0/509,1.0000):katG:944G/C:S315T(2,AGC/ACC)
INH	TP	TBsq95	1	1	2155168:C/G(0/300,1.0000):katG:944G/C:S315T(2,AGC/ACC)
INH	TP	TBsq96	1	1	2155168:C/G(0/487,1.0000):katG:944G/C:S315T(2,AGC/ACC)
INH	FP	TBsq249	0	1	2155168:C/G(0/209,1.0000):katG:944G/C:S315T(2,AGC/ACC)
INH	FP	TBsq274	0	1	1673425:C/T(0/192,1.0000):fabG1:-15C/T:NA
INH	FP	TBsq317	0	1	2155168:C/G(0/224,1.0000):katG:944G/C:S315T(2,AGC/ACC)
INH	FP	TBsq350	0	1	2155168:C/G(0/206,1.0000):katG:944G/C:S315T(2,AGC/ACC);2726141:C/A(1/197,0.9949):ahpC:-52C/A:NA
INH	FP	TBsq354	0	1	2155168:C/G(0/238,1.0000):katG:944G/C:S315T(2,AGC/ACC)
INH	FP	TBsq367	0	1	2155168:C/G(0/211,1.0000):katG:944G/C:S315T(2,AGC/ACC)
INH	FP	TBsq396	0	1	1673425:C/T(0/183,1.0000):fabG1:-15C/T:NA
INH	FP	TBsq435	0	1	2155168:C/G(0/380,1.0000):katG:944G/C:S315T(2,AGC/ACC)
INH	FP	TBsq508	0	1	2155167:G/T(0/425,1.0000):katG:945C/A:S315R(3,AGC/AGA);2155168:C/G(0/425,1.0000):katG:944G/C:S315T(2,AGC/ACC)
INH	FP	TBsq510	0	1	2155168:C/G(0/386,1.0000):katG:944G/C:S315T(2,AGC/ACC)
INH	FP	TBsq517	0	1	1673425:C/T(1/317,0.9969):fabG1:-15C/T:NA
INH	FP	TBsq527	0	1	2155168:C/G(0/192,1.0000):katG:944G/C:S315T(2,AGC/ACC)
INH	FP	TBsq530	0	1	2155168:C/G(0/185,1.0000):katG:944G/C:S315T(2,AGC/ACC)
INH	FP	TBsq531	0	1	2155168:C/G(0/183,1.0000):katG:944G/C:S315T(2,AGC/ACC)
INH	FP	TBsq644	0	1	2155168:C/G(0/214,1.0000):katG:944G/C:S315T(2,AGC/ACC)
INH	NA	TBsq639	NA	1	2726146:G/GT(0/235,1.0000):ahpC:-46-/T:NA
INH	NA	TBsq414	NA	1	2726146:G/GT(0/219,1.0000):ahpC:-46-/T:NA
INH	NA	TBsq268	NA	1	2726141:C/T(0/267,1.0000):ahpC:-52C/T:NA
INH	NA	TBsq201	NA	1	2726141:C/T(0/227,1.0000):ahpC:-52C/T:NA;1673425:C/T(0/196,1.0000):fabG1:-15C/T:NA;2156110:A/G(0/189,1.0000):katG:2T/C:V1A(2,GTG/GCG)
INH	NA	TBsq23	NA	1	2155168:C/T(0/244,1.0000):katG:944G/A:S315N(2,AGC/AAC)
INH	NA	TBsq228	NA	1	2155168:C/G(0/248,1.0000):katG:944G/C:S315T(2,AGC/ACC)
INH	NA	TBsq277	NA	1	2155168:C/G(0/239,1.0000):katG:944G/C:S315T(2,AGC/ACC)
INH	NA	TBsq657	NA	1	2155168:C/G(0/224,1.0000):katG:944G/C:S315T(2,AGC/ACC)
INH	NA	TBsq641	NA	1	2155168:C/G(0/223,1.0000):katG:944G/C:S315T(2,AGC/ACC)
INH	NA	TBsq571	NA	1	2155168:C/G(0/221,1.0000):katG:944G/C:S315T(2,AGC/ACC)
INH	NA	TBsq183	NA	1	2155168:C/G(0/216,1.0000):katG:944G/C:S315T(2,AGC/ACC)
INH	NA	TBsq666	NA	1	2155168:C/G(0/210,1.0000):katG:944G/C:S315T(2,AGC/ACC)
INH	NA	TBsq592	NA	1	2155168:C/G(0/209,1.0000):katG:944G/C:S315T(2,AGC/ACC)
INH	NA	TBsq182	NA	1	2155168:C/G(0/204,1.0000):katG:944G/C:S315T(2,AGC/ACC)
INH	NA	TBsq368	NA	1	2155168:C/G(0/201,1.0000):katG:944G/C:S315T(2,AGC/ACC)
INH	NA	TBsq213	NA	1	2155168:C/G(0/199,1.0000):katG:944G/C:S315T(2,AGC/ACC)
INH	NA	TBsq315	NA	1	2155168:C/G(0/193,1.0000):katG:944G/C:S315T(2,AGC/ACC)
INH	NA	TBsq459	NA	1	2155168:C/G(0/188,1.0000):katG:944G/C:S315T(2,AGC/ACC)
INH	NA	TBsq16	NA	1	2155168:C/G(0/187,1.0000):katG:944G/C:S315T(2,AGC/ACC)
INH	NA	TBsq591	NA	1	2155168:C/G(0/181,1.0000):katG:944G/C:S315T(2,AGC/ACC)
INH	NA	TBsq132	NA	1	2155168:C/G(0/166,1.0000):katG:944G/C:S315T(2,AGC/ACC)
INH	NA	TBsq570	NA	1	2155168:C/G(0/114,1.0000):katG:944G/C:S315T(2,AGC/ACC)
INH	NA	TBsq138	NA	1	2155168:C/A(1/179,0.9944):katG:944G/T:S315I(2,AGC/ATC)
INH	NA	TBsq202	NA	1	1673425:C/T(0/175,1.0000):fabG1:-15C/T:NA;2156110:A/G(0/187,1.0000):katG:2T/C:V1A(2,GTG/GCG);2726141:C/T(0/273,1.0000):ahpC:-52C/T:NA
INH	NA	TBsq112	NA	1	1673425:C/T(0/173,1.0000):fabG1:-15C/T:NA
Km	TP	TBsq115	1	1	1473246:A/G(0/364,1.0000):rrs:1401A/G:NA
Km	TP	TBsq140	1	1	1473246:A/G(0/303,1.0000):rrs:1401A/G:NA
Km	TP	TBsq169	1	1	1473246:A/G(0/271,1.0000):rrs:1401A/G:NA
Km	TP	TBsq310	1	1	1473246:A/G(0/248,1.0000):rrs:1401A/G:NA
Km	TP	TBsq339	1	1	1473246:A/G(0/404,1.0000):rrs:1401A/G:NA
Km	TP	TBsq342	1	1	1473246:A/G(0/308,1.0000):rrs:1401A/G:NA
Km	TP	TBsq362	1	1	1473246:A/G(0/327,1.0000):rrs:1401A/G:NA
Km	TP	TBsq638	1	1	1473246:A/G(72/166,0.6975):rrs:1401A/G:NA
Km	TP	TBsq87	1	1	1473246:A/G(21/361,0.9450):rrs:1401A/G:NA
Km	TP	TBsq88	1	1	1473246:A/G(2/359,0.9945):rrs:1401A/G:NA
Km	TP	TBsq91	1	1	1473246:A/G(0/499,1.0000):rrs:1401A/G:NA
Km	NA	TBsq132	NA	1	4407917:G/A(0/238,1.0000):gidB:286C/T:R96C(1,CGC/TGC)
Km	NA	TBsq639	NA	1	1473246:A/G(22/204,0.9027):rrs:1401A/G:NA
LFX	TP	TBsq115	1	1	7581:G/A(0/369,1.0000):gyrA:280G/A:D94N(1,GAC/AAC)
LFX	TP	TBsq135	1	1	7582:A/G(0/221,1.0000):gyrA:281A/G:D94G(2,GAC/GGC)
LFX	TP	TBsq140	1	1	7582:A/G(0/191,1.0000):gyrA:281A/G:D94G(2,GAC/GGC)
LFX	TP	TBsq142	1	1	7572:T/C(0/232,1.0000):gyrA:271T/C:S91P(1,TCG/CCG)
LFX	TP	TBsq147	1	1	7570:C/T(0/336,1.0000):gyrA:269C/T:A90V(2,GCG/GTG)
LFX	TP	TBsq148	1	1	7570:C/T(0/465,1.0000):gyrA:269C/T:A90V(2,GCG/GTG)
LFX	TP	TBsq149	1	1	7570:C/T(0/533,1.0000):gyrA:269C/T:A90V(2,GCG/GTG)
LFX	TP	TBsq169	1	1	7582:A/G(0/202,1.0000):gyrA:281A/G:D94G(2,GAC/GGC)
LFX	TP	TBsq181	1	1	7582:A/G(0/228,1.0000):gyrA:281A/G:D94G(2,GAC/GGC)
LFX	TP	TBsq208	1	1	7581:G/A(220/72,0.2466):gyrA:280G/A:D94N(1,GAC/AAC);7582:A/G(73/218,0.7491):gyrA:281A/G:D94G(2,GAC/GGC)
LFX	TP	TBsq227	1	1	7570:C/T(0/297,1.0000):gyrA:269C/T:A90V(2,GCG/GTG)
LFX	TP	TBsq249	1	1	7582:A/G(239/95,0.2844):gyrA:281A/G:D94G(2,GAC/GGC)
LFX	TP	TBsq29	1	1	7570:C/T(0/360,1.0000):gyrA:269C/T:A90V(2,GCG/GTG)
LFX	TP	TBsq310	1	1	7582:A/G(0/291,1.0000):gyrA:281A/G:D94G(2,GAC/GGC)
LFX	TP	TBsq339	1	1	7581:G/A(0/392,1.0000):gyrA:280G/A:D94N(1,GAC/AAC)
LFX	TP	TBsq342	1	1	7581:G/A(0/248,1.0000):gyrA:280G/A:D94N(1,GAC/AAC)
LFX	TP	TBsq362	1	1	7570:C/T(0/430,1.0000):gyrA:269C/T:A90V(2,GCG/GTG)
LFX	TP	TBsq387	1	1	7582:A/C(0/254,1.0000):gyrA:281A/C:D94A(2,GAC/GCC)
LFX	TP	TBsq434	1	1	7582:A/C(0/301,1.0000):gyrA:281A/C:D94A(2,GAC/GCC)
LFX	TP	TBsq443	1	1	7581:G/T(2/435,0.9954):gyrA:280G/T:D94Y(1,GAC/TAC)
LFX	TP	TBsq444	1	1	7581:G/T(0/397,1.0000):gyrA:280G/T:D94Y(1,GAC/TAC)
LFX	TP	TBsq46	1	1	7582:A/C(0/255,1.0000):gyrA:281A/C:D94A(2,GAC/GCC)
LFX	TP	TBsq490	1	1	7570:C/T(216/25,0.1037):gyrA:269C/T:A90V(2,GCG/GTG);7564:G/C(220/26,0.1057):gyrA:263G/C:G88A(2,GGC/GCC);7582:A/G(25/209,0.8932):gyrA:281A/G:D94G(2,GAC/GGC)
LFX	TP	TBsq524	1	1	7582:A/G(0/256,1.0000):gyrA:281A/G:D94G(2,GAC/GGC)
LFX	TP	TBsq525	1	1	7582:A/G(0/233,1.0000):gyrA:281A/G:D94G(2,GAC/GGC)
LFX	TP	TBsq537	1	1	7581:G/A(0/607,1.0000):gyrA:280G/A:D94N(1,GAC/AAC)
LFX	TP	TBsq6	1	1	7582:A/G(0/286,1.0000):gyrA:281A/G:D94G(2,GAC/GGC)
LFX	TP	TBsq638	1	1	7582:A/G(0/235,1.0000):gyrA:281A/G:D94G(2,GAC/GGC)
LFX	TP	TBsq646	1	1	7572:T/C(0/214,1.0000):gyrA:271T/C:S91P(1,TCG/CCG)
LFX	TP	TBsq647	1	1	7582:A/G(72/142,0.6636):gyrA:281A/G:D94G(2,GAC/GGC);7581:G/A(140/73,0.3427):gyrA:280G/A:D94N(1,GAC/AAC)
LFX	TP	TBsq664	1	1	7572:T/C(0/224,1.0000):gyrA:271T/C:S91P(1,TCG/CCG);6742:A/C(0/347,1.0000):gyrB:1503A/C:E501D(3,GAA/GAC)
LFX	TP	TBsq76	1	1	7570:C/T(1/398,0.9975):gyrA:269C/T:A90V(2,GCG/GTG)
LFX	TP	TBsq77	1	1	7570:C/T(0/369,1.0000):gyrA:269C/T:A90V(2,GCG/GTG)
LFX	TP	TBsq83	1	1	7582:A/G(0/548,1.0000):gyrA:281A/G:D94G(2,GAC/GGC)
LFX	TP	TBsq87	1	1	7582:A/G(0/372,1.0000):gyrA:281A/G:D94G(2,GAC/GGC)
LFX	TP	TBsq88	1	1	7582:A/G(0/323,1.0000):gyrA:281A/G:D94G(2,GAC/GGC)
LFX	TP	TBsq91	1	1	7581:G/C(0/505,1.0000):gyrA:280G/C:D94H(1,GAC/CAC)
LFX	TP	TBsq95	1	1	7570:C/T(0/324,1.0000):gyrA:269C/T:A90V(2,GCG/GTG)
LFX	TP	TBsq96	1	1	7570:C/T(0/580,1.0000):gyrA:269C/T:A90V(2,GCG/GTG)
LFX	FP	TBsq146	0	1	7582:A/G(62/231,0.7884):gyrA:281A/G:D94G(2,GAC/GGC);7581:G/A(232/62,0.2109):gyrA:280G/A:D94N(1,GAC/AAC)
LFX	FP	TBsq157	0	1	7581:G/A(0/393,1.0000):gyrA:280G/A:D94N(1,GAC/AAC)
LFX	FP	TBsq240	0	1	7582:A/C(0/249,1.0000):gyrA:281A/C:D94A(2,GAC/GCC);7570:C/T(1/257,0.9961):gyrA:269C/T:A90V(2,GCG/GTG)
LFX	FP	TBsq294	0	1	7570:C/T(0/267,1.0000):gyrA:269C/T:A90V(2,GCG/GTG)
LFX	FP	TBsq317	0	1	7570:C/T(24/298,0.9255):gyrA:269C/T:A90V(2,GCG/GTG)
LFX	FP	TBsq34	0	1	7582:A/C(0/292,1.0000):gyrA:281A/C:D94A(2,GAC/GCC)
LFX	FP	TBsq538	0	1	7581:G/A(0/573,1.0000):gyrA:280G/A:D94N(1,GAC/AAC)
LFX	NA	TBsq491	NA	1	7582:A/G(4/219,0.9821):gyrA:281A/G:D94G(2,GAC/GGC)
LFX	NA	TBsq93	NA	1	7582:A/G(3/335,0.9911):gyrA:281A/G:D94G(2,GAC/GGC)
LFX	NA	TBsq591	NA	1	7582:A/G(2/225,0.9912):gyrA:281A/G:D94G(2,GAC/GGC)
LFX	NA	TBsq639	NA	1	7582:A/G(2/214,0.9907):gyrA:281A/G:D94G(2,GAC/GGC)
LFX	NA	TBsq216	NA	1	7582:A/G(0/283,1.0000):gyrA:281A/G:D94G(2,GAC/GGC)
LFX	NA	TBsq414	NA	1	7582:A/G(0/279,1.0000):gyrA:281A/G:D94G(2,GAC/GGC)
LFX	NA	TBsq112	NA	1	7582:A/G(0/276,1.0000):gyrA:281A/G:D94G(2,GAC/GGC)
LFX	NA	TBsq182	NA	1	7582:A/G(0/250,1.0000):gyrA:281A/G:D94G(2,GAC/GGC)
LFX	NA	TBsq23	NA	1	7582:A/G(0/245,1.0000):gyrA:281A/G:D94G(2,GAC/GGC)
LFX	NA	TBsq592	NA	1	7582:A/G(0/241,1.0000):gyrA:281A/G:D94G(2,GAC/GGC)
LFX	NA	TBsq132	NA	1	7582:A/G(0/202,1.0000):gyrA:281A/G:D94G(2,GAC/GGC)
LFX	NA	TBsq138	NA	1	7582:A/G(0/146,1.0000):gyrA:281A/G:D94G(2,GAC/GGC)
LFX	NA	TBsq228	NA	1	7582:A/C(0/271,1.0000):gyrA:281A/C:D94A(2,GAC/GCC)
LFX	NA	TBsq666	NA	1	7581:G/T(19/225,0.9221):gyrA:280G/T:D94Y(1,GAC/TAC);7570:C/T(0/247,1.0000):gyrA:269C/T:A90V(2,GCG/GTG)
LFX	NA	TBsq277	NA	1	7581:G/A(0/307,1.0000):gyrA:280G/A:D94N(1,GAC/AAC)
LFX	NA	TBsq16	NA	1	7570:C/T(122/36,0.2278):gyrA:269C/T:A90V(2,GCG/GTG);7582:A/C(124/22,0.1507):gyrA:281A/C:D94A(2,GAC/GCC)
LFX	NA	TBsq315	NA	1	7570:C/T(0/364,1.0000):gyrA:269C/T:A90V(2,GCG/GTG);7581:G/T(2/364,0.9945):gyrA:280G/T:D94Y(1,GAC/TAC)
LFX	NA	TBsq571	NA	1	7570:C/T(0/283,1.0000):gyrA:269C/T:A90V(2,GCG/GTG)
LFX	NA	TBsq570	NA	1	7570:C/T(0/102,1.0000):gyrA:269C/T:A90V(2,GCG/GTG)
LFX	NA	TBsq202	NA	1	7563:G/T(0/265,1.0000):gyrA:262G/T:G88C(1,GGC/TGC)
LFX	NA	TBsq201	NA	1	7563:G/T(0/232,1.0000):gyrA:262G/T:G88C(1,GGC/TGC)
LFX	NA	TBsq268	NA	1	6742:A/C(0/415,1.0000):gyrB:1503A/C:E501D(3,GAA/GAC);7572:T/C(0/253,1.0000):gyrA:271T/C:S91P(1,TCG/CCG)
Linezolid	NA	TBsq88	NA	1	801268:T/C(92/97,0.5132):rplC:460T/C:C154R(1,TGT/CGT)
Linezolid	NA	TBsq34	NA	1	801268:T/C(0/229,1.0000):rplC:460T/C:C154R(1,TGT/CGT)
Linezolid	NA	TBsq146	NA	1	801268:T/C(0/217,1.0000):rplC:460T/C:C154R(1,TGT/CGT)
Linezolid	NA	TBsq182	NA	1	801268:T/C(0/191,1.0000):rplC:460T/C:C154R(1,TGT/CGT)
Linezolid	NA	TBsq140	NA	1	801268:T/C(0/156,1.0000):rplC:460T/C:C154R(1,TGT/CGT)
MFX	TP	TBsq135	1	1	7582:A/G(0/221,1.0000):gyrA:281A/G:D94G(2,GAC/GGC)
MFX	TP	TBsq140	1	1	7582:A/G(0/191,1.0000):gyrA:281A/G:D94G(2,GAC/GGC)
MFX	TP	TBsq142	1	1	7572:T/C(0/232,1.0000):gyrA:271T/C:S91P(1,TCG/CCG)
MFX	TP	TBsq147	1	1	7570:C/T(0/336,1.0000):gyrA:269C/T:A90V(2,GCG/GTG)
MFX	TP	TBsq148	1	1	7570:C/T(0/465,1.0000):gyrA:269C/T:A90V(2,GCG/GTG)
MFX	TP	TBsq149	1	1	7570:C/T(0/533,1.0000):gyrA:269C/T:A90V(2,GCG/GTG)
MFX	TP	TBsq169	1	1	7582:A/G(0/202,1.0000):gyrA:281A/G:D94G(2,GAC/GGC)
MFX	TP	TBsq181	1	1	7582:A/G(0/228,1.0000):gyrA:281A/G:D94G(2,GAC/GGC)
MFX	TP	TBsq208	1	1	7582:A/G(73/218,0.7491):gyrA:281A/G:D94G(2,GAC/GGC);7581:G/A(220/72,0.2466):gyrA:280G/A:D94N(1,GAC/AAC)
MFX	TP	TBsq227	1	1	7570:C/T(0/297,1.0000):gyrA:269C/T:A90V(2,GCG/GTG)
MFX	TP	TBsq249	1	1	7582:A/G(239/95,0.2844):gyrA:281A/G:D94G(2,GAC/GGC)
MFX	TP	TBsq29	1	1	7570:C/T(0/360,1.0000):gyrA:269C/T:A90V(2,GCG/GTG)
MFX	TP	TBsq310	1	1	7582:A/G(0/291,1.0000):gyrA:281A/G:D94G(2,GAC/GGC)
MFX	TP	TBsq339	1	1	7581:G/A(0/392,1.0000):gyrA:280G/A:D94N(1,GAC/AAC)
MFX	TP	TBsq342	1	1	7581:G/A(0/248,1.0000):gyrA:280G/A:D94N(1,GAC/AAC)
MFX	TP	TBsq362	1	1	7570:C/T(0/430,1.0000):gyrA:269C/T:A90V(2,GCG/GTG)
MFX	TP	TBsq387	1	1	7582:A/C(0/254,1.0000):gyrA:281A/C:D94A(2,GAC/GCC)
MFX	TP	TBsq434	1	1	7582:A/C(0/301,1.0000):gyrA:281A/C:D94A(2,GAC/GCC)
MFX	TP	TBsq443	1	1	7581:G/T(2/435,0.9954):gyrA:280G/T:D94Y(1,GAC/TAC)
MFX	TP	TBsq444	1	1	7581:G/T(0/397,1.0000):gyrA:280G/T:D94Y(1,GAC/TAC)
MFX	TP	TBsq46	1	1	7582:A/C(0/255,1.0000):gyrA:281A/C:D94A(2,GAC/GCC)
MFX	TP	TBsq490	1	1	7570:C/T(216/25,0.1037):gyrA:269C/T:A90V(2,GCG/GTG);7564:G/C(220/26,0.1057):gyrA:263G/C:G88A(2,GGC/GCC);7582:A/G(25/209,0.8932):gyrA:281A/G:D94G(2,GAC/GGC)
MFX	TP	TBsq524	1	1	7582:A/G(0/256,1.0000):gyrA:281A/G:D94G(2,GAC/GGC)
MFX	TP	TBsq525	1	1	7582:A/G(0/233,1.0000):gyrA:281A/G:D94G(2,GAC/GGC)
MFX	TP	TBsq537	1	1	7581:G/A(0/607,1.0000):gyrA:280G/A:D94N(1,GAC/AAC)
MFX	TP	TBsq6	1	1	7582:A/G(0/286,1.0000):gyrA:281A/G:D94G(2,GAC/GGC)
MFX	TP	TBsq638	1	1	7582:A/G(0/235,1.0000):gyrA:281A/G:D94G(2,GAC/GGC)
MFX	TP	TBsq646	1	1	7572:T/C(0/214,1.0000):gyrA:271T/C:S91P(1,TCG/CCG)
MFX	TP	TBsq647	1	1	7581:G/A(140/73,0.3427):gyrA:280G/A:D94N(1,GAC/AAC);7582:A/G(72/142,0.6636):gyrA:281A/G:D94G(2,GAC/GGC)
MFX	TP	TBsq664	1	1	7572:T/C(0/224,1.0000):gyrA:271T/C:S91P(1,TCG/CCG);6742:A/C(0/347,1.0000):gyrB:1503A/C:E501D(3,GAA/GAC)
MFX	TP	TBsq76	1	1	7570:C/T(1/398,0.9975):gyrA:269C/T:A90V(2,GCG/GTG)
MFX	TP	TBsq77	1	1	7570:C/T(0/369,1.0000):gyrA:269C/T:A90V(2,GCG/GTG)
MFX	TP	TBsq83	1	1	7582:A/G(0/548,1.0000):gyrA:281A/G:D94G(2,GAC/GGC)
MFX	TP	TBsq87	1	1	7582:A/G(0/372,1.0000):gyrA:281A/G:D94G(2,GAC/GGC)
MFX	TP	TBsq88	1	1	7582:A/G(0/323,1.0000):gyrA:281A/G:D94G(2,GAC/GGC)
MFX	TP	TBsq91	1	1	7581:G/C(0/505,1.0000):gyrA:280G/C:D94H(1,GAC/CAC)
MFX	TP	TBsq95	1	1	7570:C/T(0/324,1.0000):gyrA:269C/T:A90V(2,GCG/GTG)
MFX	TP	TBsq96	1	1	7570:C/T(0/580,1.0000):gyrA:269C/T:A90V(2,GCG/GTG)
MFX	FP	TBsq115	0	1	7581:G/A(0/369,1.0000):gyrA:280G/A:D94N(1,GAC/AAC)
MFX	FP	TBsq146	0	1	7582:A/G(62/231,0.7884):gyrA:281A/G:D94G(2,GAC/GGC);7581:G/A(232/62,0.2109):gyrA:280G/A:D94N(1,GAC/AAC)
MFX	FP	TBsq157	0	1	7581:G/A(0/393,1.0000):gyrA:280G/A:D94N(1,GAC/AAC)
MFX	FP	TBsq240	0	1	7582:A/C(0/249,1.0000):gyrA:281A/C:D94A(2,GAC/GCC);7570:C/T(1/257,0.9961):gyrA:269C/T:A90V(2,GCG/GTG)
MFX	FP	TBsq294	0	1	7570:C/T(0/267,1.0000):gyrA:269C/T:A90V(2,GCG/GTG)
MFX	FP	TBsq317	0	1	7570:C/T(24/298,0.9255):gyrA:269C/T:A90V(2,GCG/GTG)
MFX	FP	TBsq34	0	1	7582:A/C(0/292,1.0000):gyrA:281A/C:D94A(2,GAC/GCC)
MFX	FP	TBsq538	0	1	7581:G/A(0/573,1.0000):gyrA:280G/A:D94N(1,GAC/AAC)
MFX	NA	TBsq491	NA	1	7582:A/G(4/219,0.9821):gyrA:281A/G:D94G(2,GAC/GGC)
MFX	NA	TBsq93	NA	1	7582:A/G(3/335,0.9911):gyrA:281A/G:D94G(2,GAC/GGC)
MFX	NA	TBsq591	NA	1	7582:A/G(2/225,0.9912):gyrA:281A/G:D94G(2,GAC/GGC)
MFX	NA	TBsq639	NA	1	7582:A/G(2/214,0.9907):gyrA:281A/G:D94G(2,GAC/GGC)
MFX	NA	TBsq216	NA	1	7582:A/G(0/283,1.0000):gyrA:281A/G:D94G(2,GAC/GGC)
MFX	NA	TBsq414	NA	1	7582:A/G(0/279,1.0000):gyrA:281A/G:D94G(2,GAC/GGC)
MFX	NA	TBsq112	NA	1	7582:A/G(0/276,1.0000):gyrA:281A/G:D94G(2,GAC/GGC)
MFX	NA	TBsq182	NA	1	7582:A/G(0/250,1.0000):gyrA:281A/G:D94G(2,GAC/GGC)
MFX	NA	TBsq23	NA	1	7582:A/G(0/245,1.0000):gyrA:281A/G:D94G(2,GAC/GGC)
MFX	NA	TBsq592	NA	1	7582:A/G(0/241,1.0000):gyrA:281A/G:D94G(2,GAC/GGC)
MFX	NA	TBsq132	NA	1	7582:A/G(0/202,1.0000):gyrA:281A/G:D94G(2,GAC/GGC)
MFX	NA	TBsq138	NA	1	7582:A/G(0/146,1.0000):gyrA:281A/G:D94G(2,GAC/GGC)
MFX	NA	TBsq228	NA	1	7582:A/C(0/271,1.0000):gyrA:281A/C:D94A(2,GAC/GCC)
MFX	NA	TBsq315	NA	1	7581:G/T(2/364,0.9945):gyrA:280G/T:D94Y(1,GAC/TAC);7570:C/T(0/364,1.0000):gyrA:269C/T:A90V(2,GCG/GTG)
MFX	NA	TBsq666	NA	1	7581:G/T(19/225,0.9221):gyrA:280G/T:D94Y(1,GAC/TAC);7570:C/T(0/247,1.0000):gyrA:269C/T:A90V(2,GCG/GTG)
MFX	NA	TBsq277	NA	1	7581:G/A(0/307,1.0000):gyrA:280G/A:D94N(1,GAC/AAC)
MFX	NA	TBsq16	NA	1	7570:C/T(122/36,0.2278):gyrA:269C/T:A90V(2,GCG/GTG);7582:A/C(124/22,0.1507):gyrA:281A/C:D94A(2,GAC/GCC)
MFX	NA	TBsq571	NA	1	7570:C/T(0/283,1.0000):gyrA:269C/T:A90V(2,GCG/GTG)
MFX	NA	TBsq570	NA	1	7570:C/T(0/102,1.0000):gyrA:269C/T:A90V(2,GCG/GTG)
MFX	NA	TBsq202	NA	1	7563:G/T(0/265,1.0000):gyrA:262G/T:G88C(1,GGC/TGC)
MFX	NA	TBsq201	NA	1	7563:G/T(0/232,1.0000):gyrA:262G/T:G88C(1,GGC/TGC)
MFX	NA	TBsq268	NA	1	6742:A/C(0/415,1.0000):gyrB:1503A/C:E501D(3,GAA/GAC);7572:T/C(0/253,1.0000):gyrA:271T/C:S91P(1,TCG/CCG)
PAS	TP	TBsq340	1	1	2747472:T/C(0/147,1.0000):folC:127A/G:I43V(1,ATC/GTC);2747471:A/G(0/140,1.0000):folC:128T/C:I43T(2,ATC/ACC)
PAS	TP	TBsq6	1	1	2747151:T/A(0/152,1.0000):folC:448A/T:S150C(1,AGC/TGC)
PAS	FP	TBsq656	0	1	3073768:C/G(0/236,1.0000):thyA:704G/C:R235P(2,CGG/CCG)
PAS	NA	TBsq183	NA	1	3073768:C/G(0/281,1.0000):thyA:704G/C:R235P(2,CGG/CCG)
PAS	NA	TBsq657	NA	1	3073768:C/G(0/257,1.0000):thyA:704G/C:R235P(2,CGG/CCG)
PTO	NA	TBsq146	NA	1	4327412:C/T(227/43,0.1593):ethA:62G/A:W21*(2,TGG/TAG)
PTO	NA	TBsq34	NA	1	4327390:CG/C(0/248,1.0000):ethA:83C/-:P28R(2,CCG/CGA)
PTO	NA	TBsq339	NA	1	4327363:CT/C(0/256,1.0000):ethA:110A/-:K37S(2,AAG/AGC)
PTO	NA	TBsq387	NA	1	4326994:CG/C(210/35,0.1429):ethA:479C/-:P160R(2,CCG/CGA);4326802:CTT/C(185/79,0.2992):ethA:670AA/-:K224A(1,AAG/GCT);4326801:G/GC(187/71,0.2752):ethA:673-/G:L225A(1,CTC/GCT)
PTO	NA	TBsq202	NA	1	4326973:C/T(219/58,0.2094):ethA:501G/A:W167*(3,TGG/TGA);4326770:TA/T(204/43,0.1741):ethA:703T/-:Y235T(1,TAC/ACA);4326268:G/GAC(99/169,0.6306):ethA:1206-/GT:V402V(3,GTC/GTG)
PTO	NA	TBsq362	NA	1	4326969:C/CG(1/324,0.9969):ethA:505-/C:E169R(1,GAG/CGA)
PTO	NA	TBsq135	NA	1	4326851:G/T(1/193,0.9948):ethA:623C/A:S208*(2,TCA/TAA)
PTO	NA	TBsq228	NA	1	4326718:G/GGC(81/199,0.7107):ethA:756-/GC:A252A(3,GCC/GCG);4326801:G/GC(185/85,0.3148):ethA:673-/G:L225A(1,CTC/GCT)
PTO	NA	TBsq91	NA	1	4326718:G/GGC(0/495,1.0000):ethA:756-/GC:A252A(3,GCC/GCG)
PTO	NA	TBsq115	NA	1	4326696:T/TGCGCC(0/261,1.0000):ethA:778-/GGCGC:M260G(1,ATG/GGC)
PTO	NA	TBsq638	NA	1	4326634:C/CT(3/189,0.9844):ethA:840-/A:K280K(3,AAG/AAA)
PTO	NA	TBsq639	NA	1	4326634:C/CT(1/199,0.9950):ethA:840-/A:K280K(3,AAG/AAA)
PTO	NA	TBsq414	NA	1	4326634:C/CT(0/193,1.0000):ethA:840-/A:K280K(3,AAG/AAA)
PTO	NA	TBsq169	NA	1	4326634:C/CT(0/187,1.0000):ethA:840-/A:K280K(3,AAG/AAA)
PTO	NA	TBsq181	NA	1	4326435:G/A(145/72,0.3318):ethA:1039C/T:Q347*(1,CAG/TAG)
PTO	NA	TBsq182	NA	1	4326435:G/A(0/224,1.0000):ethA:1039C/T:Q347*(1,CAG/TAG)
PTO	NA	TBsq526	NA	1	4326008:A/AC(0/222,1.0000):ethA:1466-/G:V489G(2,GTT/GGT)
PTO	NA	TBsq527	NA	1	4326008:A/AC(0/198,1.0000):ethA:1466-/G:V489G(2,GTT/GGT)
PTO	NA	TBsq240	NA	1	1674782:T/C(0/228,1.0000):inhA:581T/C:I194T(2,ATC/ACC)
PZA	NA	TBsq434	NA	1	2289252:T/C(0/235,1.0000):pncA:-11A/G:NA
PZA	NA	TBsq598	NA	1	2289252:T/C(0/195,1.0000):pncA:-11A/G:NA
PZA	NA	TBsq268	NA	1	2289225:A/G(0/226,1.0000):pncA:17T/C:I6T(2,ATC/ACC)
PZA	NA	TBsq664	NA	1	2289225:A/G(0/169,1.0000):pncA:17T/C:I6T(2,ATC/ACC)
PZA	NA	TBsq182	NA	1	2289213:T/G(0/160,1.0000):pncA:29A/C:Q10P(2,CAG/CCG)
PZA	NA	TBsq181	NA	1	2289213:T/G(0/131,1.0000):pncA:29A/C:Q10P(2,CAG/CCG)
PZA	NA	TBsq362	NA	1	2289207:T/G(1/245,0.9959):pncA:35A/C:D12A(2,GAC/GCC)
PZA	NA	TBsq115	NA	1	2289207:T/G(0/223,1.0000):pncA:35A/C:D12A(2,GAC/GCC)
PZA	NA	TBsq23	NA	1	2289155:G/GC(56/150,0.7282):pncA:87-/G:R29R(3,CGC/CGG)
PZA	NA	TBsq112	NA	1	2289111:A/C(111/94,0.4585):pncA:131T/G:V44G(2,GTC/GGC);2288850:A/AC(88/34,0.2787):pncA:392-/G:V131G(2,GTC/GGT);2288850:A/ACC(88/48,0.3529):pncA:392-/GG:V131G(2,GTC/GGG)
PZA	NA	TBsq277	NA	1	2289102:G/A(0/214,1.0000):pncA:140C/T:T47I(2,ACC/ATC)
PZA	NA	TBsq621	NA	1	2289096:T/C(0/204,1.0000):pncA:146A/G:D49G(2,GAC/GGC);2288902:T/C(0/163,1.0000):pncA:340A/G:T114A(1,ACG/GCG)
PZA	NA	TBsq622	NA	1	2289096:T/C(0/139,1.0000):pncA:146A/G:D49G(2,GAC/GGC);2288902:T/C(0/131,1.0000):pncA:340A/G:T114A(1,ACG/GCG)
PZA	NA	TBsq157	NA	1	2289091:G/A(183/25,0.1202):pncA:151C/T:H51Y(1,CAC/TAC);2288853:A/G(0/188,1.0000):pncA:389T/C:V130A(2,GTG/GCG);2289075:T/TC(163/43,0.2087):pncA:167-/G:D56G(2,GAC/GGA)
PZA	NA	TBsq147	NA	1	2289077:AC/A(18/294,0.9423):pncA:164G/-:G55V(2,GGT/GTG)
PZA	NA	TBsq149	NA	1	2289077:AC/A(113/286,0.7168):pncA:164G/-:G55V(2,GGT/GTG)
PZA	NA	TBsq240	NA	1	2289067:A/G(0/203,1.0000):pncA:175T/C:S59P(1,TCC/CCC)
PZA	NA	TBsq342	NA	1	2289046:A/AGGAATAGTCCGGTGTGCCGGAGAAGTGGT(0/147,1.0000):pncA:196-/ACCACTTCTCCGGCACACCGGACTATTCC:S66T(1,TCG/ACC)
PZA	NA	TBsq350	NA	1	2289016:T/G(0/202,1.0000):pncA:226A/C:T76P(1,ACT/CCT)
PZA	NA	TBsq669	NA	1	2289016:T/G(0/191,1.0000):pncA:226A/C:T76P(1,ACT/CCT)
PZA	NA	TBsq76	NA	1	2288997:T/TA(0/277,1.0000):pncA:245-/T:H82L(2,CAT/CTA)
PZA	NA	TBsq77	NA	1	2288997:T/TA(0/258,1.0000):pncA:245-/T:H82L(2,CAT/CTA)
PZA	NA	TBsq135	NA	1	2288964:A/C(0/120,1.0000):pncA:278T/G:V93G(2,GTG/GGG)
PZA	NA	TBsq102	NA	1	2288953:C/G(0/355,1.0000):pncA:289G/C:G97R(1,GGT/CGT)
PZA	NA	TBsq101	NA	1	2288953:C/G(0/211,1.0000):pncA:289G/C:G97R(1,GGT/CGT)
PZA	NA	TBsq29	NA	1	2288944:T/G(0/209,1.0000):pncA:298A/C:T100P(1,ACC/CCC)
PZA	NA	TBsq396	NA	1	2288919:C/T(1/210,0.9953):pncA:323G/A:G108E(2,GGA/GAA)
PZA	NA	TBsq397	NA	1	2288919:C/T(0/208,1.0000):pncA:323G/A:G108E(2,GGA/GAA)
PZA	NA	TBsq228	NA	1	2288850:A/ACC(90/18,0.1667):pncA:392-/GG:V131G(2,GTC/GGG);2288850:A/AC(90/36,0.2857):pncA:392-/G:V131G(2,GTC/GGT);2288769:TC/T(72/86,0.5443):pncA:472G/-:D158T(1,GAC/ACC)
PZA	NA	TBsq387	NA	1	2288850:A/AC(109/29,0.2101):pncA:392-/G:V131G(2,GTC/GGT);2288772:A/AC(19/124,0.8671):pncA:470-/G:V157G(2,GTG/GGT)
PZA	NA	TBsq249	NA	1	2288850:A/AC(10/173,0.9454):pncA:392-/G:V131G(2,GTC/GGT)
PZA	NA	TBsq213	NA	1	2288850:A/AC(0/207,1.0000):pncA:392-/G:V131G(2,GTC/GGT)
PZA	NA	TBsq183	NA	1	2288847:C/T(0/192,1.0000):pncA:395G/A:G132D(2,GGT/GAT)
PZA	NA	TBsq657	NA	1	2288847:C/T(0/192,1.0000):pncA:395G/A:G132D(2,GGT/GAT)
PZA	NA	TBsq656	NA	1	2288847:C/T(0/177,1.0000):pncA:395G/A:G132D(2,GGT/GAT)
PZA	NA	TBsq310	NA	1	2288841:G/A(0/166,1.0000):pncA:401C/T:A134V(2,GCC/GTC)
PZA	NA	TBsq16	NA	1	2288835:T/C(0/144,1.0000):pncA:407A/G:D136G(2,GAT/GGT)
PZA	NA	TBsq71	NA	1	2288824:G/GC(1/241,0.9959):pncA:418-/G:R140A(1,CGC/GCG)
PZA	NA	TBsq72	NA	1	2288824:G/GC(0/195,1.0000):pncA:418-/G:R140A(1,CGC/GCG)
PZA	NA	TBsq638	NA	1	2288820:T/G(1/166,0.9940):pncA:422A/C:Q141P(2,CAG/CCG)
PZA	NA	TBsq639	NA	1	2288820:T/G(1/139,0.9929):pncA:422A/C:Q141P(2,CAG/CCG)
PZA	NA	TBsq83	NA	1	2288820:T/G(0/334,1.0000):pncA:422A/C:Q141P(2,CAG/CCG)
PZA	NA	TBsq368	NA	1	2288820:T/G(0/209,1.0000):pncA:422A/C:Q141P(2,CAG/CCG)
PZA	NA	TBsq414	NA	1	2288820:T/G(0/174,1.0000):pncA:422A/C:Q141P(2,CAG/CCG)
PZA	NA	TBsq367	NA	1	2288820:T/G(0/166,1.0000):pncA:422A/C:Q141P(2,CAG/CCG)
PZA	NA	TBsq169	NA	1	2288820:T/G(0/124,1.0000):pncA:422A/C:Q141P(2,CAG/CCG)
PZA	NA	TBsq202	NA	1	2288805:G/A(0/147,1.0000):pncA:437C/T:A146V(2,GCG/GTG)
PZA	NA	TBsq201	NA	1	2288805:G/A(0/136,1.0000):pncA:437C/T:A146V(2,GCG/GTG)
PZA	NA	TBsq592	NA	1	2288805:G/A(0/127,1.0000):pncA:437C/T:A146V(2,GCG/GTG)
PZA	NA	TBsq591	NA	1	2288805:G/A(0/124,1.0000):pncA:437C/T:A146V(2,GCG/GTG)
PZA	NA	TBsq641	NA	1	2288782:T/C(0/131,1.0000):pncA:460A/G:R154G(1,AGG/GGG)
PZA	NA	TBsq584	NA	1	2288755:C/CA(0/208,1.0000):pncA:487-/T:V163C(1,GTG/TGT)
PZA	NA	TBsq585	NA	1	2288755:C/CA(0/182,1.0000):pncA:487-/T:V163C(1,GTG/TGT)
PZA	NA	TBsq583	NA	1	2288755:C/CA(0/145,1.0000):pncA:487-/T:V163C(1,GTG/TGT)
PZA	NA	TBsq521	NA	1	2288742:G/A(0/273,1.0000):pncA:500C/T:T167I(2,ACC/ATC)
PZA	NA	TBsq520	NA	1	2288742:G/A(0/117,1.0000):pncA:500C/T:T167I(2,ACC/ATC)
PZA	NA	TBsq435	NA	1	2288737:C/CGGT(0/281,1.0000):pncA:505-/ACC:V169T(1,GTC/ACC)
PZA	NA	TBsq436	NA	1	2288737:C/CGGT(0/161,1.0000):pncA:505-/ACC:V169T(1,GTC/ACC)
PZA	NA	TBsq140	NA	1	2288719:T/C(0/112,1.0000):pncA:523A/G:M175V(1,ATG/GTG)
PZA	NA	TBsq317	NA	1	2288681:T/C(0/166,1.0000):pncA:561A/G:*187W(3,TGA/TGG)
RFB	TP	TBsq101	1	1	761139:C/G(0/234,1.0000):rpoB:1333C/G:H445D(1,CAC/GAC)
RFB	TP	TBsq102	1	1	761139:C/G(0/453,1.0000):rpoB:1333C/G:H445D(1,CAC/GAC)
RFB	TP	TBsq135	1	1	761155:C/T(0/142,1.0000):rpoB:1349C/T:S450L(2,TCG/TTG)
RFB	TP	TBsq181	1	1	761155:C/T(0/211,1.0000):rpoB:1349C/T:S450L(2,TCG/TTG)
RFB	TP	TBsq20	1	1	761155:C/T(0/153,1.0000):rpoB:1349C/T:S450L(2,TCG/TTG)
RFB	TP	TBsq249	1	1	761155:C/T(0/169,1.0000):rpoB:1349C/T:S450L(2,TCG/TTG)
RFB	TP	TBsq310	1	1	761155:C/T(0/198,1.0000):rpoB:1349C/T:S450L(2,TCG/TTG)
RFB	TP	TBsq328	1	1	761155:C/T(1/177,0.9944):rpoB:1349C/T:S450L(2,TCG/TTG)
RFB	TP	TBsq339	1	1	761155:C/T(0/186,1.0000):rpoB:1349C/T:S450L(2,TCG/TTG)
RFB	TP	TBsq340	1	1	761155:C/T(0/207,1.0000):rpoB:1349C/T:S450L(2,TCG/TTG)
RFB	TP	TBsq342	1	1	761155:C/T(0/209,1.0000):rpoB:1349C/T:S450L(2,TCG/TTG)
RFB	TP	TBsq436	1	1	761155:C/T(0/243,1.0000):rpoB:1349C/T:S450L(2,TCG/TTG)
RFB	TP	TBsq489	1	1	761155:C/T(0/194,1.0000):rpoB:1349C/T:S450L(2,TCG/TTG)
RFB	TP	TBsq524	1	1	761155:C/T(0/114,1.0000):rpoB:1349C/T:S450L(2,TCG/TTG)
RFB	TP	TBsq525	1	1	761155:C/T(0/117,1.0000):rpoB:1349C/T:S450L(2,TCG/TTG)
RFB	TP	TBsq562	1	1	761155:C/T(0/215,1.0000):rpoB:1349C/T:S450L(2,TCG/TTG)
RFB	TP	TBsq585	1	1	761155:C/T(0/208,1.0000):rpoB:1349C/T:S450L(2,TCG/TTG)
RFB	TP	TBsq647	1	1	761139:C/G(0/195,1.0000):rpoB:1333C/G:H445D(1,CAC/GAC)
RFB	TP	TBsq669	1	1	761155:C/T(0/218,1.0000):rpoB:1349C/T:S450L(2,TCG/TTG)
RFB	TP	TBsq83	1	1	761155:C/T(0/456,1.0000):rpoB:1349C/T:S450L(2,TCG/TTG)
RFB	TP	TBsq87	1	1	761155:C/T(0/168,1.0000):rpoB:1349C/T:S450L(2,TCG/TTG)
RFB	TP	TBsq88	1	1	761155:C/T(0/166,1.0000):rpoB:1349C/T:S450L(2,TCG/TTG)
RFB	TP	TBsq91	1	1	761155:C/T(0/441,1.0000):rpoB:1349C/T:S450L(2,TCG/TTG)
RFB	FP	TBsq115	0	1	761140:A/G(0/176,1.0000):rpoB:1334A/G:H445R(2,CAC/CGC)
RFB	FP	TBsq146	0	1	761139:C/G(0/195,1.0000):rpoB:1333C/G:H445D(1,CAC/GAC)
RFB	FP	TBsq157	0	1	761155:C/T(0/164,1.0000):rpoB:1349C/T:S450L(2,TCG/TTG)
RFB	FP	TBsq169	0	1	761139:C/T(0/144,1.0000):rpoB:1333C/T:H445Y(1,CAC/TAC)
RFB	FP	TBsq21	0	1	761155:C/T(0/165,1.0000):rpoB:1349C/T:S450L(2,TCG/TTG)
RFB	FP	TBsq240	0	1	761155:C/T(0/219,1.0000):rpoB:1349C/T:S450L(2,TCG/TTG)
RFB	FP	TBsq294	0	1	761155:C/T(0/187,1.0000):rpoB:1349C/T:S450L(2,TCG/TTG)
RFB	FP	TBsq317	0	1	761155:C/T(0/192,1.0000):rpoB:1349C/T:S450L(2,TCG/TTG)
RFB	FP	TBsq329	0	1	761155:C/T(0/180,1.0000):rpoB:1349C/T:S450L(2,TCG/TTG)
RFB	FP	TBsq34	0	1	761155:C/T(0/185,1.0000):rpoB:1349C/T:S450L(2,TCG/TTG)
RFB	FP	TBsq350	0	1	761155:C/T(0/208,1.0000):rpoB:1349C/T:S450L(2,TCG/TTG)
RFB	FP	TBsq367	0	1	761155:C/T(0/197,1.0000):rpoB:1349C/T:S450L(2,TCG/TTG)
RFB	FP	TBsq387	0	1	761155:C/T(0/188,1.0000):rpoB:1349C/T:S450L(2,TCG/TTG)
RFB	FP	TBsq396	0	1	761155:C/T(0/187,1.0000):rpoB:1349C/T:S450L(2,TCG/TTG)
RFB	FP	TBsq397	0	1	761155:C/T(0/165,1.0000):rpoB:1349C/T:S450L(2,TCG/TTG)
RFB	FP	TBsq434	0	1	761155:C/T(0/194,1.0000):rpoB:1349C/T:S450L(2,TCG/TTG)
RFB	FP	TBsq435	0	1	761155:C/T(1/391,0.9974):rpoB:1349C/T:S450L(2,TCG/TTG)
RFB	FP	TBsq488	0	1	761155:C/T(0/208,1.0000):rpoB:1349C/T:S450L(2,TCG/TTG)
RFB	FP	TBsq526	0	1	761155:C/T(0/185,1.0000):rpoB:1349C/T:S450L(2,TCG/TTG)
RFB	FP	TBsq527	0	1	761155:C/T(0/153,1.0000):rpoB:1349C/T:S450L(2,TCG/TTG)
RFB	FP	TBsq573	0	1	761155:C/T(0/247,1.0000):rpoB:1349C/T:S450L(2,TCG/TTG)
RFB	FP	TBsq583	0	1	761155:C/T(0/200,1.0000):rpoB:1349C/T:S450L(2,TCG/TTG)
RFB	FP	TBsq584	0	1	761155:C/T(0/215,1.0000):rpoB:1349C/T:S450L(2,TCG/TTG)
RFB	FP	TBsq598	0	1	761155:C/T(0/155,1.0000):rpoB:1349C/T:S450L(2,TCG/TTG)
RFB	FP	TBsq638	0	1	761139:C/T(2/213,0.9907):rpoB:1333C/T:H445Y(1,CAC/TAC)
RFB	FP	TBsq656	0	1	761155:C/T(0/191,1.0000):rpoB:1349C/T:S450L(2,TCG/TTG)
RFB	FP	TBsq664	0	1	761155:C/T(0/180,1.0000):rpoB:1349C/T:S450L(2,TCG/TTG)
RFB	NA	TBsq213	NA	1	761155:C/T(3/185,0.9840):rpoB:1349C/T:S450L(2,TCG/TTG)
RFB	NA	TBsq666	NA	1	761155:C/T(1/150,0.9934):rpoB:1349C/T:S450L(2,TCG/TTG)
RFB	NA	TBsq570	NA	1	761155:C/T(0/98,1.0000):rpoB:1349C/T:S450L(2,TCG/TTG)
RFB	NA	TBsq657	NA	1	761155:C/T(0/221,1.0000):rpoB:1349C/T:S450L(2,TCG/TTG)
RFB	NA	TBsq268	NA	1	761155:C/T(0/214,1.0000):rpoB:1349C/T:S450L(2,TCG/TTG)
RFB	NA	TBsq571	NA	1	761155:C/T(0/202,1.0000):rpoB:1349C/T:S450L(2,TCG/TTG)
RFB	NA	TBsq315	NA	1	761155:C/T(0/198,1.0000):rpoB:1349C/T:S450L(2,TCG/TTG)
RFB	NA	TBsq182	NA	1	761155:C/T(0/197,1.0000):rpoB:1349C/T:S450L(2,TCG/TTG)
RFB	NA	TBsq112	NA	1	761155:C/T(0/188,1.0000):rpoB:1349C/T:S450L(2,TCG/TTG)
RFB	NA	TBsq216	NA	1	761155:C/T(0/179,1.0000):rpoB:1349C/T:S450L(2,TCG/TTG)
RFB	NA	TBsq368	NA	1	761155:C/T(0/178,1.0000):rpoB:1349C/T:S450L(2,TCG/TTG)
RFB	NA	TBsq291	NA	1	761155:C/T(0/175,1.0000):rpoB:1349C/T:S450L(2,TCG/TTG)
RFB	NA	TBsq641	NA	1	761155:C/T(0/174,1.0000):rpoB:1349C/T:S450L(2,TCG/TTG)
RFB	NA	TBsq16	NA	1	761155:C/T(0/167,1.0000):rpoB:1349C/T:S450L(2,TCG/TTG)
RFB	NA	TBsq183	NA	1	761155:C/T(0/141,1.0000):rpoB:1349C/T:S450L(2,TCG/TTG)
RFB	NA	TBsq228	NA	1	761155:C/G(0/193,1.0000):rpoB:1349C/G:S450W(2,TCG/TGG)
RFB	NA	TBsq639	NA	1	761139:C/T(4/164,0.9762):rpoB:1333C/T:H445Y(1,CAC/TAC)
RFB	NA	TBsq414	NA	1	761139:C/T(0/236,1.0000):rpoB:1333C/T:H445Y(1,CAC/TAC)
RFB	NA	TBsq138	NA	1	761139:C/T(0/188,1.0000):rpoB:1333C/T:H445Y(1,CAC/TAC)
RFB	NA	TBsq201	NA	1	761139:C/G(0/182,1.0000):rpoB:1333C/G:H445D(1,CAC/GAC)
RFB	NA	TBsq202	NA	1	761139:C/G(0/166,1.0000):rpoB:1333C/G:H445D(1,CAC/GAC)
RFP	TP	TBsq101	1	1	761139:C/G(0/234,1.0000):rpoB:1333C/G:H445D(1,CAC/GAC)
RFP	TP	TBsq102	1	1	761139:C/G(0/453,1.0000):rpoB:1333C/G:H445D(1,CAC/GAC)
RFP	TP	TBsq135	1	1	761155:C/T(0/142,1.0000):rpoB:1349C/T:S450L(2,TCG/TTG)
RFP	TP	TBsq140	1	1	761097:A/G(0/121,1.0000):rpoB:1291A/G:S431G(1,AGC/GGC)
RFP	TP	TBsq142	1	1	761110:A/T(0/198,1.0000):rpoB:1304A/T:D435V(2,GAC/GTC)
RFP	TP	TBsq147	1	1	761127:T/C(0/264,1.0000):rpoB:1321T/C:S441P(1,TCG/CCG)
RFP	TP	TBsq148	1	1	761127:T/C(0/324,1.0000):rpoB:1321T/C:S441P(1,TCG/CCG)
RFP	TP	TBsq149	1	1	761127:T/C(1/467,0.9979):rpoB:1321T/C:S441P(1,TCG/CCG)
RFP	TP	TBsq169	1	1	761139:C/T(0/144,1.0000):rpoB:1333C/T:H445Y(1,CAC/TAC)
RFP	TP	TBsq181	1	1	761155:C/T(0/211,1.0000):rpoB:1349C/T:S450L(2,TCG/TTG)
RFP	TP	TBsq20	1	1	761155:C/T(0/153,1.0000):rpoB:1349C/T:S450L(2,TCG/TTG)
RFP	TP	TBsq227	1	1	761141:C/G(0/255,1.0000):rpoB:1335C/G:H445Q(3,CAC/CAG)
RFP	TP	TBsq249	1	1	761155:C/T(0/169,1.0000):rpoB:1349C/T:S450L(2,TCG/TTG)
RFP	TP	TBsq29	1	1	761109:G/T(2/210,0.9906):rpoB:1303G/T:D435Y(1,GAC/TAC)
RFP	TP	TBsq310	1	1	761155:C/T(0/198,1.0000):rpoB:1349C/T:S450L(2,TCG/TTG)
RFP	TP	TBsq339	1	1	761155:C/T(0/186,1.0000):rpoB:1349C/T:S450L(2,TCG/TTG)
RFP	TP	TBsq340	1	1	761155:C/T(0/207,1.0000):rpoB:1349C/T:S450L(2,TCG/TTG)
RFP	TP	TBsq342	1	1	761155:C/T(0/209,1.0000):rpoB:1349C/T:S450L(2,TCG/TTG)
RFP	TP	TBsq387	1	1	761155:C/T(0/188,1.0000):rpoB:1349C/T:S450L(2,TCG/TTG)
RFP	TP	TBsq436	1	1	761155:C/T(0/243,1.0000):rpoB:1349C/T:S450L(2,TCG/TTG)
RFP	TP	TBsq46	1	1	761277:A/T(0/212,1.0000):rpoB:1471A/T:I491F(1,ATC/TTC)
RFP	TP	TBsq489	1	1	761155:C/T(0/194,1.0000):rpoB:1349C/T:S450L(2,TCG/TTG)
RFP	TP	TBsq490	1	1	761109:G/T(1/231,0.9957):rpoB:1303G/T:D435Y(1,GAC/TAC)
RFP	TP	TBsq524	1	1	761155:C/T(0/114,1.0000):rpoB:1349C/T:S450L(2,TCG/TTG);761244:A/G(0/95,1.0000):rpoB:1438A/G:I480V(1,ATC/GTC)
RFP	TP	TBsq525	1	1	761155:C/T(0/117,1.0000):rpoB:1349C/T:S450L(2,TCG/TTG);761244:A/G(1/133,0.9925):rpoB:1438A/G:I480V(1,ATC/GTC)
RFP	TP	TBsq562	1	1	761155:C/T(0/215,1.0000):rpoB:1349C/T:S450L(2,TCG/TTG)
RFP	TP	TBsq583	1	1	761155:C/T(0/200,1.0000):rpoB:1349C/T:S450L(2,TCG/TTG)
RFP	TP	TBsq584	1	1	761155:C/T(0/215,1.0000):rpoB:1349C/T:S450L(2,TCG/TTG)
RFP	TP	TBsq585	1	1	761155:C/T(0/208,1.0000):rpoB:1349C/T:S450L(2,TCG/TTG)
RFP	TP	TBsq6	1	1	761110:A/G(0/143,1.0000):rpoB:1304A/G:D435G(2,GAC/GGC)
RFP	TP	TBsq638	1	1	761139:C/T(2/213,0.9907):rpoB:1333C/T:H445Y(1,CAC/TAC)
RFP	TP	TBsq646	1	1	761110:A/T(0/166,1.0000):rpoB:1304A/T:D435V(2,GAC/GTC)
RFP	TP	TBsq647	1	1	761139:C/G(0/195,1.0000):rpoB:1333C/G:H445D(1,CAC/GAC)
RFP	TP	TBsq664	1	1	761155:C/T(0/180,1.0000):rpoB:1349C/T:S450L(2,TCG/TTG)
RFP	TP	TBsq669	1	1	761155:C/T(0/218,1.0000):rpoB:1349C/T:S450L(2,TCG/TTG)
RFP	TP	TBsq76	1	1	761076:T/C(0/297,1.0000):rpoB:1270T/C:F424L(1,TTC/CTC)
RFP	TP	TBsq77	1	1	761076:T/C(0/284,1.0000):rpoB:1270T/C:F424L(1,TTC/CTC)
RFP	TP	TBsq83	1	1	761155:C/T(0/456,1.0000):rpoB:1349C/T:S450L(2,TCG/TTG)
RFP	TP	TBsq87	1	1	761155:C/T(0/168,1.0000):rpoB:1349C/T:S450L(2,TCG/TTG)
RFP	TP	TBsq88	1	1	761155:C/T(0/166,1.0000):rpoB:1349C/T:S450L(2,TCG/TTG)
RFP	TP	TBsq91	1	1	761155:C/T(0/441,1.0000):rpoB:1349C/T:S450L(2,TCG/TTG)
RFP	TP	TBsq95	1	1	761127:T/C(0/259,1.0000):rpoB:1321T/C:S441P(1,TCG/CCG)
RFP	TP	TBsq96	1	1	761127:T/C(0/431,1.0000):rpoB:1321T/C:S441P(1,TCG/CCG)
RFP	FP	TBsq115	0	1	761140:A/G(0/176,1.0000):rpoB:1334A/G:H445R(2,CAC/CGC)
RFP	FP	TBsq146	0	1	761139:C/G(0/195,1.0000):rpoB:1333C/G:H445D(1,CAC/GAC)
RFP	FP	TBsq157	0	1	761155:C/T(0/164,1.0000):rpoB:1349C/T:S450L(2,TCG/TTG)
RFP	FP	TBsq21	0	1	761155:C/T(0/165,1.0000):rpoB:1349C/T:S450L(2,TCG/TTG)
RFP	FP	TBsq240	0	1	761155:C/T(0/219,1.0000):rpoB:1349C/T:S450L(2,TCG/TTG)
RFP	FP	TBsq294	0	1	761155:C/T(0/187,1.0000):rpoB:1349C/T:S450L(2,TCG/TTG)
RFP	FP	TBsq317	0	1	761155:C/T(0/192,1.0000):rpoB:1349C/T:S450L(2,TCG/TTG);764841:T/C(0/238,1.0000):rpoC:1472T/C:I491T(2,ATC/ACC)
RFP	FP	TBsq328	0	1	761155:C/T(1/177,0.9944):rpoB:1349C/T:S450L(2,TCG/TTG)
RFP	FP	TBsq329	0	1	761155:C/T(0/180,1.0000):rpoB:1349C/T:S450L(2,TCG/TTG)
RFP	FP	TBsq34	0	1	761155:C/T(0/185,1.0000):rpoB:1349C/T:S450L(2,TCG/TTG)
RFP	FP	TBsq350	0	1	761155:C/T(0/208,1.0000):rpoB:1349C/T:S450L(2,TCG/TTG)
RFP	FP	TBsq354	0	1	761110:A/T(0/236,1.0000):rpoB:1304A/T:D435V(2,GAC/GTC)
RFP	FP	TBsq362	0	1	761161:T/C(0/184,1.0000):rpoB:1355T/C:L452P(2,CTG/CCG)
RFP	FP	TBsq367	0	1	761155:C/T(0/197,1.0000):rpoB:1349C/T:S450L(2,TCG/TTG)
RFP	FP	TBsq396	0	1	761155:C/T(0/187,1.0000):rpoB:1349C/T:S450L(2,TCG/TTG)
RFP	FP	TBsq397	0	1	761155:C/T(0/165,1.0000):rpoB:1349C/T:S450L(2,TCG/TTG)
RFP	FP	TBsq420	0	1	761161:T/C(0/229,1.0000):rpoB:1355T/C:L452P(2,CTG/CCG)
RFP	FP	TBsq421	0	1	761161:T/C(0/235,1.0000):rpoB:1355T/C:L452P(2,CTG/CCG)
RFP	FP	TBsq434	0	1	761155:C/T(0/194,1.0000):rpoB:1349C/T:S450L(2,TCG/TTG)
RFP	FP	TBsq435	0	1	761155:C/T(1/391,0.9974):rpoB:1349C/T:S450L(2,TCG/TTG)
RFP	FP	TBsq460	0	1	761110:A/G(0/209,1.0000):rpoB:1304A/G:D435G(2,GAC/GGC)
RFP	FP	TBsq488	0	1	761155:C/T(0/208,1.0000):rpoB:1349C/T:S450L(2,TCG/TTG)
RFP	FP	TBsq526	0	1	761155:C/T(0/185,1.0000):rpoB:1349C/T:S450L(2,TCG/TTG)
RFP	FP	TBsq527	0	1	761155:C/T(0/153,1.0000):rpoB:1349C/T:S450L(2,TCG/TTG)
RFP	FP	TBsq573	0	1	761155:C/T(0/247,1.0000):rpoB:1349C/T:S450L(2,TCG/TTG)
RFP	FP	TBsq590	0	1	761441:C/G(0/209,1.0000):rpoB:1635C/G:D545E(3,GAC/GAG)
RFP	FP	TBsq598	0	1	761155:C/T(0/155,1.0000):rpoB:1349C/T:S450L(2,TCG/TTG)
RFP	FP	TBsq656	0	1	761155:C/T(0/191,1.0000):rpoB:1349C/T:S450L(2,TCG/TTG);760663:C/T(0/224,1.0000):rpoB:857C/T:A286V(2,GCG/GTG)
RFP	NA	TBsq213	NA	1	761155:C/T(3/185,0.9840):rpoB:1349C/T:S450L(2,TCG/TTG)
RFP	NA	TBsq666	NA	1	761155:C/T(1/150,0.9934):rpoB:1349C/T:S450L(2,TCG/TTG)
RFP	NA	TBsq570	NA	1	761155:C/T(0/98,1.0000):rpoB:1349C/T:S450L(2,TCG/TTG)
RFP	NA	TBsq268	NA	1	761155:C/T(0/214,1.0000):rpoB:1349C/T:S450L(2,TCG/TTG)
RFP	NA	TBsq571	NA	1	761155:C/T(0/202,1.0000):rpoB:1349C/T:S450L(2,TCG/TTG)
RFP	NA	TBsq315	NA	1	761155:C/T(0/198,1.0000):rpoB:1349C/T:S450L(2,TCG/TTG)
RFP	NA	TBsq182	NA	1	761155:C/T(0/197,1.0000):rpoB:1349C/T:S450L(2,TCG/TTG)
RFP	NA	TBsq112	NA	1	761155:C/T(0/188,1.0000):rpoB:1349C/T:S450L(2,TCG/TTG)
RFP	NA	TBsq216	NA	1	761155:C/T(0/179,1.0000):rpoB:1349C/T:S450L(2,TCG/TTG)
RFP	NA	TBsq368	NA	1	761155:C/T(0/178,1.0000):rpoB:1349C/T:S450L(2,TCG/TTG)
RFP	NA	TBsq291	NA	1	761155:C/T(0/175,1.0000):rpoB:1349C/T:S450L(2,TCG/TTG)
RFP	NA	TBsq641	NA	1	761155:C/T(0/174,1.0000):rpoB:1349C/T:S450L(2,TCG/TTG)
RFP	NA	TBsq16	NA	1	761155:C/T(0/167,1.0000):rpoB:1349C/T:S450L(2,TCG/TTG)
RFP	NA	TBsq183	NA	1	761155:C/T(0/141,1.0000):rpoB:1349C/T:S450L(2,TCG/TTG);760663:C/T(0/241,1.0000):rpoB:857C/T:A286V(2,GCG/GTG)
RFP	NA	TBsq228	NA	1	761155:C/G(0/193,1.0000):rpoB:1349C/G:S450W(2,TCG/TGG)
RFP	NA	TBsq277	NA	1	761140:A/T(0/210,1.0000):rpoB:1334A/T:H445L(2,CAC/CTC)
RFP	NA	TBsq639	NA	1	761139:C/T(4/164,0.9762):rpoB:1333C/T:H445Y(1,CAC/TAC)
RFP	NA	TBsq414	NA	1	761139:C/T(0/236,1.0000):rpoB:1333C/T:H445Y(1,CAC/TAC)
RFP	NA	TBsq138	NA	1	761139:C/T(0/188,1.0000):rpoB:1333C/T:H445Y(1,CAC/TAC)
RFP	NA	TBsq201	NA	1	761139:C/G(0/182,1.0000):rpoB:1333C/G:H445D(1,CAC/GAC)
RFP	NA	TBsq202	NA	1	761139:C/G(0/166,1.0000):rpoB:1333C/G:H445D(1,CAC/GAC)
RFP	NA	TBsq592	NA	1	761110:A/T(0/197,1.0000):rpoB:1304A/T:D435V(2,GAC/GTC);761109:G/T(4/193,0.9797):rpoB:1303G/T:D435Y(1,GAC/TAC);761097:A/G(0/190,1.0000):rpoB:1291A/G:S431G(1,AGC/GGC)
RFP	NA	TBsq459	NA	1	761110:A/G(0/182,1.0000):rpoB:1304A/G:D435G(2,GAC/GGC)
RFP	NA	TBsq491	NA	1	761109:G/T(0/221,1.0000):rpoB:1303G/T:D435Y(1,GAC/TAC)
RFP	NA	TBsq591	NA	1	761109:G/T(0/189,1.0000):rpoB:1303G/T:D435Y(1,GAC/TAC);761097:A/G(0/182,1.0000):rpoB:1291A/G:S431G(1,AGC/GGC);761110:A/T(0/189,1.0000):rpoB:1304A/T:D435V(2,GAC/GTC)
RFP	NA	TBsq23	NA	1	761109:G/A(0/210,1.0000):rpoB:1303G/A:D435N(1,GAC/AAC)
RFP	NA	TBsq657	NA	1	760663:C/T(0/246,1.0000):rpoB:857C/T:A286V(2,GCG/GTG);761155:C/T(0/221,1.0000):rpoB:1349C/T:S450L(2,TCG/TTG)
Sm	TP	TBsq101	1	1	781687:A/G(0/240,1.0000):rpsL:128A/G:K43R(2,AAG/AGG)
Sm	TP	TBsq102	1	1	781687:A/G(0/464,1.0000):rpsL:128A/G:K43R(2,AAG/AGG)
Sm	TP	TBsq135	1	1	781687:A/G(0/225,1.0000):rpsL:128A/G:K43R(2,AAG/AGG)
Sm	TP	TBsq140	1	1	781687:A/G(0/225,1.0000):rpsL:128A/G:K43R(2,AAG/AGG)
Sm	TP	TBsq181	1	1	781687:A/G(0/289,1.0000):rpsL:128A/G:K43R(2,AAG/AGG)
Sm	TP	TBsq20	1	1	781687:A/G(0/211,1.0000):rpsL:128A/G:K43R(2,AAG/AGG)
Sm	TP	TBsq249	1	1	781687:A/G(0/207,1.0000):rpsL:128A/G:K43R(2,AAG/AGG)
Sm	TP	TBsq339	1	1	781687:A/G(0/193,1.0000):rpsL:128A/G:K43R(2,AAG/AGG)
Sm	TP	TBsq340	1	1	781687:A/G(0/212,1.0000):rpsL:128A/G:K43R(2,AAG/AGG)
Sm	TP	TBsq342	1	1	781687:A/G(0/220,1.0000):rpsL:128A/G:K43R(2,AAG/AGG)
Sm	TP	TBsq484	1	1	781687:A/G(0/473,1.0000):rpsL:128A/G:K43R(2,AAG/AGG)
Sm	TP	TBsq485	1	1	781687:A/G(0/422,1.0000):rpsL:128A/G:K43R(2,AAG/AGG)
Sm	TP	TBsq517	1	1	781687:A/G(0/425,1.0000):rpsL:128A/G:K43R(2,AAG/AGG)
Sm	TP	TBsq518	1	1	781687:A/G(0/485,1.0000):rpsL:128A/G:K43R(2,AAG/AGG)
Sm	TP	TBsq519	1	1	781687:A/G(0/197,1.0000):rpsL:128A/G:K43R(2,AAG/AGG)
Sm	TP	TBsq520	1	1	1472359:A/C(0/284,1.0000):rrs:514A/C:NA
Sm	TP	TBsq524	1	1	781687:A/G(0/154,1.0000):rpsL:128A/G:K43R(2,AAG/AGG)
Sm	TP	TBsq525	1	1	781687:A/G(0/202,1.0000):rpsL:128A/G:K43R(2,AAG/AGG)
Sm	TP	TBsq532	1	1	781687:A/G(0/486,1.0000):rpsL:128A/G:K43R(2,AAG/AGG)
Sm	TP	TBsq533	1	1	781687:A/G(0/466,1.0000):rpsL:128A/G:K43R(2,AAG/AGG)
Sm	TP	TBsq6	1	1	781687:A/G(0/225,1.0000):rpsL:128A/G:K43R(2,AAG/AGG)
Sm	TP	TBsq626	1	1	781687:A/G(0/315,1.0000):rpsL:128A/G:K43R(2,AAG/AGG)
Sm	TP	TBsq647	1	1	781687:A/G(2/243,0.9918):rpsL:128A/G:K43R(2,AAG/AGG)
Sm	TP	TBsq76	1	1	781687:A/G(0/422,1.0000):rpsL:128A/G:K43R(2,AAG/AGG)
Sm	TP	TBsq77	1	1	781687:A/G(0/372,1.0000):rpsL:128A/G:K43R(2,AAG/AGG)
Sm	TP	TBsq83	1	1	781687:A/G(0/540,1.0000):rpsL:128A/G:K43R(2,AAG/AGG)
Sm	TP	TBsq91	1	1	781687:A/G(0/537,1.0000):rpsL:128A/G:K43R(2,AAG/AGG)
Sm	FP	TBsq115	0	1	781687:A/G(0/189,1.0000):rpsL:128A/G:K43R(2,AAG/AGG)
Sm	FP	TBsq146	0	1	781687:A/G(0/244,1.0000):rpsL:128A/G:K43R(2,AAG/AGG)
Sm	FP	TBsq157	0	1	1472359:A/C(2/428,0.9953):rrs:514A/C:NA
Sm	FP	TBsq21	0	1	781687:A/G(0/234,1.0000):rpsL:128A/G:K43R(2,AAG/AGG)
Sm	FP	TBsq240	0	1	781822:A/G(0/279,1.0000):rpsL:263A/G:K88R(2,AAG/AGG)
Sm	FP	TBsq294	0	1	1472359:A/C(0/260,1.0000):rrs:514A/C:NA
Sm	FP	TBsq310	0	1	1472359:A/C(0/219,1.0000):rrs:514A/C:NA
Sm	FP	TBsq317	0	1	781687:A/G(0/249,1.0000):rpsL:128A/G:K43R(2,AAG/AGG)
Sm	FP	TBsq354	0	1	781687:A/G(0/231,1.0000):rpsL:128A/G:K43R(2,AAG/AGG)
Sm	FP	TBsq362	0	1	1472359:A/C(0/293,1.0000):rrs:514A/C:NA
Sm	FP	TBsq367	0	1	781687:A/G(0/191,1.0000):rpsL:128A/G:K43R(2,AAG/AGG)
Sm	FP	TBsq387	0	1	781687:A/G(0/224,1.0000):rpsL:128A/G:K43R(2,AAG/AGG)
Sm	FP	TBsq396	0	1	781687:A/G(0/228,1.0000):rpsL:128A/G:K43R(2,AAG/AGG)
Sm	FP	TBsq397	0	1	781687:A/G(0/219,1.0000):rpsL:128A/G:K43R(2,AAG/AGG)
Sm	FP	TBsq434	0	1	781687:A/G(1/228,0.9956):rpsL:128A/G:K43R(2,AAG/AGG)
Sm	FP	TBsq46	0	1	4407802:G/T(0/283,1.0000):gidB:401C/A:A134E(2,GCG/GAG)
Sm	FP	TBsq516	0	1	781687:A/G(0/359,1.0000):rpsL:128A/G:K43R(2,AAG/AGG)
Sm	FP	TBsq521	0	1	1472359:A/C(0/376,1.0000):rrs:514A/C:NA
Sm	FP	TBsq526	0	1	781687:A/G(0/196,1.0000):rpsL:128A/G:K43R(2,AAG/AGG)
Sm	FP	TBsq527	0	1	781687:A/G(0/229,1.0000):rpsL:128A/G:K43R(2,AAG/AGG)
Sm	FP	TBsq530	0	1	781822:A/G(0/212,1.0000):rpsL:263A/G:K88R(2,AAG/AGG)
Sm	FP	TBsq531	0	1	781822:A/G(0/174,1.0000):rpsL:263A/G:K88R(2,AAG/AGG)
Sm	FP	TBsq598	0	1	781687:A/G(0/195,1.0000):rpsL:128A/G:K43R(2,AAG/AGG)
Sm	FP	TBsq613	0	1	1472359:A/C(0/240,1.0000):rrs:514A/C:NA
Sm	FP	TBsq617	0	1	781687:A/G(0/251,1.0000):rpsL:128A/G:K43R(2,AAG/AGG)
Sm	FP	TBsq621	0	1	781687:A/G(0/276,1.0000):rpsL:128A/G:K43R(2,AAG/AGG)
Sm	FP	TBsq622	0	1	781687:A/G(0/260,1.0000):rpsL:128A/G:K43R(2,AAG/AGG)
Sm	FP	TBsq642	0	1	781822:A/G(0/189,1.0000):rpsL:263A/G:K88R(2,AAG/AGG)
Sm	FP	TBsq644	0	1	781822:A/G(0/314,1.0000):rpsL:263A/G:K88R(2,AAG/AGG)
Sm	FP	TBsq656	0	1	781822:A/G(0/204,1.0000):rpsL:263A/G:K88R(2,AAG/AGG)
Sm	NA	TBsq213	NA	1	781822:A/G(10/220,0.9565):rpsL:263A/G:K88R(2,AAG/AGG)
Sm	NA	TBsq657	NA	1	781822:A/G(0/216,1.0000):rpsL:263A/G:K88R(2,AAG/AGG)
Sm	NA	TBsq183	NA	1	781822:A/G(0/182,1.0000):rpsL:263A/G:K88R(2,AAG/AGG)
Sm	NA	TBsq182	NA	1	781687:A/G(0/273,1.0000):rpsL:128A/G:K43R(2,AAG/AGG)
Sm	NA	TBsq228	NA	1	781687:A/G(0/263,1.0000):rpsL:128A/G:K43R(2,AAG/AGG)
Sm	NA	TBsq16	NA	1	781687:A/G(0/237,1.0000):rpsL:128A/G:K43R(2,AAG/AGG)
Sm	NA	TBsq368	NA	1	781687:A/G(0/223,1.0000):rpsL:128A/G:K43R(2,AAG/AGG)
Sm	NA	TBsq641	NA	1	781687:A/G(0/221,1.0000):rpsL:128A/G:K43R(2,AAG/AGG)
Sm	NA	TBsq571	NA	1	781687:A/G(0/208,1.0000):rpsL:128A/G:K43R(2,AAG/AGG)
Sm	NA	TBsq570	NA	1	781687:A/G(0/110,1.0000):rpsL:128A/G:K43R(2,AAG/AGG)
Sm	NA	TBsq277	NA	1	1472359:A/C(0/331,1.0000):rrs:514A/C:NA
Sm	NA	TBsq291	NA	1	1472359:A/C(0/296,1.0000):rrs:514A/C:NA
