# Supplementary material for: Whole-genome sequencing reveals transmission pattern and drug resistance of Mycobacterium tuberculosis intra- or inter-hosts
Source: Front Cell Infect Microbiol. 2025 Jan 21;14:1488547. doi: 10.3389/fcimb.2024.1488547 (PMC11790449; doi:10.3389/fcimb.2024.1488547)
Supplement: Supplementary file 12 [file Table11.xlsx]

## Sheet: Sheet1
Supplementary Table 11. 36 transmission clusters with concordant drug resistant mutations in their corresponding samples.
ClusterMember	SpecificSNP	DrugResistance	AltAlleleFreq
TBsq183,TBsq656,TBsq657	0	EMB:4247431:G/A:embB:918G/A:M306I(3,ATG/ATA) INH:2155168:C/G:katG:944G/C:S315T(2,AGC/ACC) PAS:3073768:C/G:thyA:704G/C:R235P(2,CGG/CCG) PZA:2288847:C/T:pncA:395G/A:G132D(2,GGT/GAT) RFB:761155:C/T:rpoB:1349C/T:S450L(2,TCG/TTG) RFP:760663:C/T:rpoB:857C/T:A286V(2,GCG/GTG) RFP:761155:C/T:rpoB:1349C/T:S450L(2,TCG/TTG) Sm:781822:A/G:rpsL:263A/G:K88R(2,AAG/AGG)	1.0000(0/162),1.0000(0/209),1.0000(0/229) 1.0000(0/216),1.0000(0/205),1.0000(0/224) 1.0000(0/281),1.0000(0/236),1.0000(0/257) 1.0000(0/192),1.0000(0/177),1.0000(0/192) 1.0000(0/141),1.0000(0/191),1.0000(0/221) 1.0000(0/241),1.0000(0/224),1.0000(0/246) 1.0000(0/141),1.0000(0/191),1.0000(0/221) 1.0000(0/182),1.0000(0/204),1.0000(0/216)
TBsq268,TBsq664	0	EMB:4247429:A/G:embB:916A/G:M306V(1,ATG/GTG) INH:2726141:C/T:ahpC:-52C/T:NA FQs:6742:A/C:gyrB:1503A/C:E501D(3,GAA/GAC) FQs:7572:T/C:gyrA:271T/C:S91P(1,TCG/CCG) PZA:2289225:A/G:pncA:17T/C:I6T(2,ATC/ACC) RFB:761155:C/T:rpoB:1349C/T:S450L(2,TCG/TTG) RFP:761155:C/T:rpoB:1349C/T:S450L(2,TCG/TTG)	1.0000(0/240),1.0000(0/198) 1.0000(0/267),0.9442(14/237) 1.0000(0/415),1.0000(0/347) 1.0000(0/253),1.0000(0/224) 1.0000(0/226),1.0000(0/169) 1.0000(0/214),1.0000(0/180) 1.0000(0/214),1.0000(0/180)
TBsq274,TBsq665	0	Eto:1673425:C/T:fabG1:-15C/T:NA INH:1673425:C/T:fabG1:-15C/T:NA	1.0000(0/192),1.0000(0/206) 1.0000(0/192),1.0000(0/206)
TBsq315,TBsq666	0	EMB:4247429:A/G:embB:916A/G:M306V(1,ATG/GTG) FQs:7570:C/T:gyrA:269C/T:A90V(2,GCG/GTG) FQs:7581:G/T:gyrA:280G/T:D94Y(1,GAC/TAC) INH:2155168:C/G:katG:944G/C:S315T(2,AGC/ACC) RFB:761155:C/T:rpoB:1349C/T:S450L(2,TCG/TTG) RFP:761155:C/T:rpoB:1349C/T:S450L(2,TCG/TTG)	1.0000(0/171),1.0000(0/182) 1.0000(0/364),1.0000(0/247) 0.9945(2/364),0.9221(19/225) 1.0000(0/193),1.0000(0/210) 1.0000(0/198),0.9934(1/150) 1.0000(0/198),0.9934(1/150)
TBsq328,TBsq329	0	RFB:761155:C/T:rpoB:1349C/T:S450L(2,TCG/TTG) RFP:761155:C/T:rpoB:1349C/T:S450L(2,TCG/TTG)	0.9944(1/177),1.0000(0/180) 0.9944(1/177),1.0000(0/180)
TBsq350,TBsq669	0	EMB:4247574:A/C:embB:1061A/C:D354A(2,GAC/GCC) INH:2155168:C/G:katG:944G/C:S315T(2,AGC/ACC) INH:2726141:C/A:ahpC:-52C/A:NA PZA:2289016:T/G:pncA:226A/C:T76P(1,ACT/CCT) RFB:761155:C/T:rpoB:1349C/T:S450L(2,TCG/TTG) RFP:761155:C/T:rpoB:1349C/T:S450L(2,TCG/TTG)	1.0000(0/772),1.0000(0/436) 1.0000(0/206),1.0000(0/214) 0.9949(1/197),0.9900(2/198) 1.0000(0/202),1.0000(0/191) 1.0000(0/208),1.0000(0/218) 1.0000(0/208),1.0000(0/218)
TBsq367,TBsq368	0	INH:2155168:C/G:katG:944G/C:S315T(2,AGC/ACC) PZA:2288820:T/G:pncA:422A/C:Q141P(2,CAG/CCG) RFB:761155:C/T:rpoB:1349C/T:S450L(2,TCG/TTG) RFP:761155:C/T:rpoB:1349C/T:S450L(2,TCG/TTG) Sm:781687:A/G:rpsL:128A/G:K43R(2,AAG/AGG)	1.0000(0/211),1.0000(0/201) 1.0000(0/166),1.0000(0/209) 1.0000(0/197),1.0000(0/178) 1.0000(0/197),1.0000(0/178) 1.0000(0/191),1.0000(0/223)
TBsq396,TBsq397	0	Eto:1673425:C/T:fabG1:-15C/T:NA INH:1673425:C/T:fabG1:-15C/T:NA PZA:2288919:C/T:pncA:323G/A:G108E(2,GGA/GAA) RFB:761155:C/T:rpoB:1349C/T:S450L(2,TCG/TTG) RFP:761155:C/T:rpoB:1349C/T:S450L(2,TCG/TTG) Sm:781687:A/G:rpsL:128A/G:K43R(2,AAG/AGG)	1.0000(0/183),1.0000(0/210) 1.0000(0/183),1.0000(0/210) 0.9953(1/210),1.0000(0/208) 1.0000(0/187),1.0000(0/165) 1.0000(0/187),1.0000(0/165) 1.0000(0/228),1.0000(0/219)
TBsq459,TBsq460	0	EMB:4247730:G/A:embB:1217G/A:G406D(2,GGC/GAC) INH:2155168:C/G:katG:944G/C:S315T(2,AGC/ACC) RFP:761110:A/G:rpoB:1304A/G:D435G(2,GAC/GGC)	1.0000(0/176),1.0000(0/211) 1.0000(0/188),1.0000(0/208) 1.0000(0/182),1.0000(0/209)
TBsq509,TBsq510,TBsq511	0	INH:2155168:C/G:katG:944G/C:S315T(2,AGC/ACC)	1.0000(0/411),1.0000(0/386),1.0000(0/354)
TBsq524,TBsq525	0	EMB:4247431:G/A:embB:918G/A:M306I(3,ATG/ATA) Eto:1673425:C/T:fabG1:-15C/T:NA FQs:7582:A/G:gyrA:281A/G:D94G(2,GAC/GGC) INH:1673425:C/T:fabG1:-15C/T:NA RFB:761155:C/T:rpoB:1349C/T:S450L(2,TCG/TTG) RFP:761155:C/T:rpoB:1349C/T:S450L(2,TCG/TTG) RFP:761244:A/G:rpoB:1438A/G:I480V(1,ATC/GTC) Sm:781687:A/G:rpsL:128A/G:K43R(2,AAG/AGG)	1.0000(0/134),1.0000(0/165) 1.0000(0/130),1.0000(0/175) 1.0000(0/256),1.0000(0/233) 1.0000(0/130),1.0000(0/175) 1.0000(0/114),1.0000(0/117) 1.0000(0/114),1.0000(0/117) 1.0000(0/95),0.9925(1/133) 1.0000(0/154),1.0000(0/202)
TBsq532,TBsq533	0	EMB:4247429:A/C:embB:916A/C:M306L(1,ATG/CTG) INH:2155168:C/G:katG:944G/C:S315T(2,AGC/ACC) Sm:781687:A/G:rpsL:128A/G:K43R(2,AAG/AGG)	1.0000(0/401),1.0000(0/448) 1.0000(0/423),1.0000(0/371) 1.0000(0/486),1.0000(0/466)
TBsq537,TBsq538	0	FQs:7581:G/A:gyrA:280G/A:D94N(1,GAC/AAC)	1.0000(0/607),1.0000(0/573)
TBsq570,TBsq571	0	EMB:4243221:C/T:embA:-12C/T:NA EMB:4247429:A/C:embB:916A/C:M306L(1,ATG/CTG) FQs:7570:C/T:gyrA:269C/T:A90V(2,GCG/GTG) INH:2155168:C/G:katG:944G/C:S315T(2,AGC/ACC) RFB:761155:C/T:rpoB:1349C/T:S450L(2,TCG/TTG) RFP:761155:C/T:rpoB:1349C/T:S450L(2,TCG/TTG) Sm:781687:A/G:rpsL:128A/G:K43R(2,AAG/AGG)	1.0000(0/105),1.0000(0/215) 1.0000(0/109),1.0000(0/195) 1.0000(0/102),1.0000(0/283) 1.0000(0/114),1.0000(0/221) 1.0000(0/98),1.0000(0/202) 1.0000(0/98),1.0000(0/202) 1.0000(0/110),1.0000(0/208)
TBsq591,TBsq592	0	EMB:4247429:A/G:embB:916A/G:M306V(1,ATG/GTG) FQs:7582:A/G:gyrA:281A/G:D94G(2,GAC/GGC) INH:2155168:C/G:katG:944G/C:S315T(2,AGC/ACC) PZA:2288805:G/A:pncA:437C/T:A146V(2,GCG/GTG) RFP:761097:A/G:rpoB:1291A/G:S431G(1,AGC/GGC) RFP:761109:G/T:rpoB:1303G/T:D435Y(1,GAC/TAC) RFP:761110:A/T:rpoB:1304A/T:D435V(2,GAC/GTC)	1.0000(0/184),1.0000(0/213) 0.9912(2/225),1.0000(0/241) 1.0000(0/181),1.0000(0/209) 1.0000(0/124),1.0000(0/127) 1.0000(0/182),1.0000(0/190) 1.0000(0/189),0.9797(4/193) 1.0000(0/189),1.0000(0/197)
TBsq642,TBsq644	0	INH:2155168:C/G:katG:944G/C:S315T(2,AGC/ACC) Sm:781822:A/G:rpsL:263A/G:K88R(2,AAG/AGG)	1.0000(0/176),1.0000(0/214) 1.0000(0/189),1.0000(0/314)
TBsq71,TBsq72	0	EMB:4243221:C/T:embA:-12C/T:NA INH:2155168:C/G:katG:944G/C:S315T(2,AGC/ACC) PZA:2288824:G/GC:pncA:418-/G:R140A(1,CGC/GCG)	1.0000(0/416),1.0000(0/325) 1.0000(0/406),1.0000(0/336) 0.9959(1/241),1.0000(0/195)
TBsq95,TBsq96	0	EMB:4247429:A/G:embB:916A/G:M306V(1,ATG/GTG) FQs:7570:C/T:gyrA:269C/T:A90V(2,GCG/GTG) INH:2155168:C/G:katG:944G/C:S315T(2,AGC/ACC) RFP:761127:T/C:rpoB:1321T/C:S441P(1,TCG/CCG)	1.0000(0/288),1.0000(0/490) 1.0000(0/324),1.0000(0/580) 1.0000(0/300),1.0000(0/487) 1.0000(0/259),1.0000(0/431)
TBsq101,TBsq102	1	EMB:4247729:G/A:embB:1216G/A:G406S(1,GGC/AGC) EMB:4269296:T/C:ubiA:538A/G:M180V(1,ATG/GTG) INH:2726145:G/A:ahpC:-48G/A:NA PZA:2288953:C/G:pncA:289G/C:G97R(1,GGT/CGT) RFB:761139:C/G:rpoB:1333C/G:H445D(1,CAC/GAC) RFP:761139:C/G:rpoB:1333C/G:H445D(1,CAC/GAC) Sm:781687:A/G:rpsL:128A/G:K43R(2,AAG/AGG)	1.0000(0/226),1.0000(0/512) 1.0000(0/242),1.0000(0/444) 1.0000(0/264),1.0000(0/404) 1.0000(0/211),1.0000(0/355) 1.0000(0/234),1.0000(0/453) 1.0000(0/234),1.0000(0/453) 1.0000(0/240),1.0000(0/464)
TBsq420,TBsq421	1	RFP:761161:T/C:rpoB:1355T/C:L452P(2,CTG/CCG)	1.0000(0/229),1.0000(0/235)
TBsq435,TBsq436	1	INH:2155168:C/G:katG:944G/C:S315T(2,AGC/ACC) PZA:2288737:C/CGGT:pncA:505-/ACC:V169T(1,GTC/ACC) RFB:761155:C/T:rpoB:1349C/T:S450L(2,TCG/TTG) RFP:761155:C/T:rpoB:1349C/T:S450L(2,TCG/TTG)	1.0000(0/380),1.0000(0/218) 1.0000(0/281),1.0000(0/161) 0.9974(1/391),1.0000(0/243) 0.9974(1/391),1.0000(0/243)
TBsq488,TBsq489	1	EMB:4247429:A/G:embB:916A/G:M306V(1,ATG/GTG) RFB:761155:C/T:rpoB:1349C/T:S450L(2,TCG/TTG) RFP:761155:C/T:rpoB:1349C/T:S450L(2,TCG/TTG)	1.0000(0/231),1.0000(0/246) 1.0000(0/208),1.0000(0/194) 1.0000(0/208),1.0000(0/194)
TBsq507,TBsq508	1	INH:2155167:G/T:katG:945C/A:S315R(3,AGC/AGA) INH:2155168:C/G:katG:944G/C:S315T(2,AGC/ACC)	1.0000(0/520),1.0000(0/425) 1.0000(0/518),1.0000(0/425)
TBsq518,TBsq519	1	Sm:781687:A/G:rpsL:128A/G:K43R(2,AAG/AGG)	1.0000(0/485),1.0000(0/197)
TBsq443,TBsq444	2	FQs:7581:G/T:gyrA:280G/T:D94Y(1,GAC/TAC)	0.9954(2/435),1.0000(0/397)
TBsq516,TBsq517	2	Eto:1673425:C/T:fabG1:-15C/T:NA INH:1673425:C/T:fabG1:-15C/T:NA Sm:781687:A/G:rpsL:128A/G:K43R(2,AAG/AGG)	1.0000(0/315),0.9969(1/317) 1.0000(0/315),0.9969(1/317) 1.0000(0/359),1.0000(0/425)
TBsq520,TBsq521	2	PZA:2288742:G/A:pncA:500C/T:T167I(2,ACC/ATC) Sm:1472359:A/C:rrs:514A/C:NA	1.0000(0/117),1.0000(0/273) 1.0000(0/284),1.0000(0/376)
TBsq526,TBsq527	2	EMB:4247429:A/C:embB:916A/C:M306L(1,ATG/CTG) INH:2155168:C/G:katG:944G/C:S315T(2,AGC/ACC) PTO:4326008:A/AC:ethA:1466-/G:V489G(2,GTT/GGT) RFB:761155:C/T:rpoB:1349C/T:S450L(2,TCG/TTG) RFP:761155:C/T:rpoB:1349C/T:S450L(2,TCG/TTG) Sm:781687:A/G:rpsL:128A/G:K43R(2,AAG/AGG)	1.0000(0/166),1.0000(0/209) 1.0000(0/185),1.0000(0/192) 1.0000(0/222),1.0000(0/198) 1.0000(0/185),1.0000(0/153) 1.0000(0/185),1.0000(0/153) 1.0000(0/196),1.0000(0/229)
TBsq583,TBsq584,TBsq585	2	EMB:4247431:G/A:embB:918G/A:M306I(3,ATG/ATA) INH:2155168:C/G:katG:944G/C:S315T(2,AGC/ACC) PZA:2288755:C/CA:pncA:487-/T:V163C(1,GTG/TGT) RFB:761155:C/T:rpoB:1349C/T:S450L(2,TCG/TTG) RFP:761155:C/T:rpoB:1349C/T:S450L(2,TCG/TTG)	1.0000(0/252),1.0000(0/221),1.0000(0/259) 1.0000(0/218),1.0000(0/228),1.0000(0/254) 1.0000(0/145),1.0000(0/208),1.0000(0/182) 1.0000(0/200),1.0000(0/215),1.0000(0/208) 1.0000(0/200),1.0000(0/215),1.0000(0/208)
TBsq611,TBsq612	2	INH:2155168:C/G:katG:944G/C:S315T(2,AGC/ACC)	1.0000(0/206),1.0000(0/154)
TBsq76,TBsq77	3	EMB:4248003:A/G:embB:1490A/G:Q497R(2,CAG/CGG) EMB:4249583:G/A:embB:3070G/A:D1024N(1,GAC/AAC) FQs:7570:C/T:gyrA:269C/T:A90V(2,GCG/GTG) INH:2155168:C/G:katG:944G/C:S315T(2,AGC/ACC) PZA:2288997:T/TA:pncA:245-/T:H82L(2,CAT/CTA) RFP:761076:T/C:rpoB:1270T/C:F424L(1,TTC/CTC) Sm:781687:A/G:rpsL:128A/G:K43R(2,AAG/AGG)	0.9971(1/348),0.9967(1/300) 1.0000(0/409),1.0000(0/362) 0.9975(1/398),1.0000(0/369) 1.0000(0/366),1.0000(0/341) 1.0000(0/277),1.0000(0/258) 1.0000(0/297),1.0000(0/284) 1.0000(0/422),1.0000(0/372)
TBsq142,TBsq646	4	FQs:7572:T/C:gyrA:271T/C:S91P(1,TCG/CCG) INH:2155168:C/G:katG:944G/C:S315T(2,AGC/ACC) RFP:761110:A/T:rpoB:1304A/T:D435V(2,GAC/GTC)	1.0000(0/232),1.0000(0/214) 1.0000(0/219),1.0000(0/236) 1.0000(0/198),1.0000(0/166)
TBsq20,TBsq21	5	EMB:4248003:A/C:embB:1490A/C:Q497P(2,CAG/CCG) INH:2155168:C/G:katG:944G/C:S315T(2,AGC/ACC) RFB:761155:C/T:rpoB:1349C/T:S450L(2,TCG/TTG) RFP:761155:C/T:rpoB:1349C/T:S450L(2,TCG/TTG) Sm:781687:A/G:rpsL:128A/G:K43R(2,AAG/AGG)	1.0000(0/137),1.0000(0/171) 1.0000(0/185),1.0000(0/239) 1.0000(0/153),1.0000(0/165) 1.0000(0/153),1.0000(0/165) 1.0000(0/211),1.0000(0/234)
TBsq484,TBsq485	5	Sm:781687:A/G:rpsL:128A/G:K43R(2,AAG/AGG)	1.0000(0/473),1.0000(0/422)
TBsq530,TBsq531	5	INH:2155168:C/G:katG:944G/C:S315T(2,AGC/ACC) Sm:781822:A/G:rpsL:263A/G:K88R(2,AAG/AGG)	1.0000(0/185),1.0000(0/183) 1.0000(0/212),1.0000(0/174)
TBsq621,TBsq622	5	EMB:4247429:A/G:embB:916A/G:M306V(1,ATG/GTG) EMB:4269124:G/A:ubiA:710C/T:A237V(2,GCT/GTT) INH:2155168:C/G:katG:944G/C:S315T(2,AGC/ACC) PZA:2288902:T/C:pncA:340A/G:T114A(1,ACG/GCG) PZA:2289096:T/C:pncA:146A/G:D49G(2,GAC/GGC) Sm:781687:A/G:rpsL:128A/G:K43R(2,AAG/AGG)	1.0000(0/253),1.0000(0/216) 1.0000(0/303),1.0000(0/265) 1.0000(0/226),1.0000(0/185) 1.0000(0/163),1.0000(0/131) 1.0000(0/204),1.0000(0/139) 1.0000(0/276),1.0000(0/260)
Note: DrugResistance column contains detailed information of drug mutations with the following format: Drug:GenomePos:Ref/Alt:Gene:GenePosGeneRef/GeneAlt:AminoRefAminoPosAminoAlt(Phase,CodonRef/CodonAlt); AltAlleleFreq column contains variant allele frequency for each sample as the following format: AltAlleleFreq(Ref/Alt); FQs means levofloxacin and moxifloxacin.
