# Supplementary material for: Whole-genome sequencing reveals transmission pattern and drug resistance of Mycobacterium tuberculosis intra- or inter-hosts
Source: Front Cell Infect Microbiol. 2025 Jan 21;14:1488547. doi: 10.3389/fcimb.2024.1488547 (PMC11790449; doi:10.3389/fcimb.2024.1488547)
Supplement: Supplementary file 13 [file Table12.xlsx]

## Sheet: Sheet1
Supplementary Table 12. 9 transmission clusters with concordant and discordant drug resistant mutations in their corresponding samples.
ClusterMember	SpecificSNP	ConcordantDrugResistance	AlleleFreq(ConcordantMutation)	DiscordantDrugResistance	AlleleFreq(DiscordantMutation)
TBsq146,TBsq647	0	EMB:4247429:A/G:embB:916A/G:M306V(1,ATG/GTG) FQs:7581:G/A:gyrA:280G/A:D94N(1,GAC/AAC) FQs:7582:A/G:gyrA:281A/G:D94G(2,GAC/GGC) RFB:761139:C/G:rpoB:1333C/G:H445D(1,CAC/GAC) RFP:761139:C/G:rpoB:1333C/G:H445D(1,CAC/GAC) Sm:781687:A/G:rpsL:128A/G:K43R(2,AAG/AGG)	1.0000(0/217),1.0000(0/266) 0.2109(232/62),0.3427(140/73) 0.7884(62/231),0.6636(72/142) 1.0000(0/195),1.0000(0/195) 1.0000(0/195),1.0000(0/195) 1.0000(0/244),0.9918(2/243)	TBsq146:Linezolid:801268:T/C:rplC:460T/C:C154R(1,TGT/CGT) TBsq146:PTO:4327412:C/T:ethA:62G/A:W21*(2,TGG/TAG)	TBsq146:1.0000(0/217) TBsq146:0.1593(227/43)
TBsq201,TBsq202	0	Eto:1673425:C/T:fabG1:-15C/T:NA FQs:7563:G/T:gyrA:262G/T:G88C(1,GGC/TGC) INH:1673425:C/T:fabG1:-15C/T:NA INH:2156110:A/G:katG:2T/C:V1A(2,GTG/GCG) INH:2726141:C/T:ahpC:-52C/T:NA PZA:2288805:G/A:pncA:437C/T:A146V(2,GCG/GTG) RFB:761139:C/G:rpoB:1333C/G:H445D(1,CAC/GAC) RFP:761139:C/G:rpoB:1333C/G:H445D(1,CAC/GAC)	1.0000(0/196),1.0000(0/175) 1.0000(0/232),1.0000(0/265) 1.0000(0/196),1.0000(0/175) 1.0000(0/189),1.0000(0/187) 1.0000(0/227),1.0000(0/273) 1.0000(0/136),1.0000(0/147) 1.0000(0/182),1.0000(0/166) 1.0000(0/182),1.0000(0/166)	TBsq202:Eto:4326770:TA/T:ethA:703T/-:Y235T(1,TAC/ACA) TBsq202:PTO:4326268:G/GAC:ethA:1206-/GT:V402V(3,GTC/GTG) TBsq202:PTO:4326770:TA/T:ethA:703T/-:Y235T(1,TAC/ACA) TBsq202:PTO:4326973:C/T:ethA:501G/A:W167*(3,TGG/TGA)	TBsq202:0.1741(204/43) TBsq202:0.6306(99/169) TBsq202:0.1741(204/43) TBsq202:0.2094(219/58)
TBsq490,TBsq491	0	EMB:4247431:G/A:embB:918G/A:M306I(3,ATG/ATA) FQs:7582:A/G:gyrA:281A/G:D94G(2,GAC/GGC) RFP:761109:G/T:rpoB:1303G/T:D435Y(1,GAC/TAC)	1.0000(0/194),1.0000(0/200) 0.8932(25/209),0.9821(4/219) 0.9957(1/231),1.0000(0/221)	TBsq490:FQs:7564:G/C:gyrA:263G/C:G88A(2,GGC/GCC) TBsq490:FQs:7570:C/T:gyrA:269C/T:A90V(2,GCG/GTG)	TBsq490:0.1057(220/26) TBsq490:0.1037(216/25)
TBsq87,TBsq88	0	AK:1473246:A/G:rrs:1401A/G:NA Cm:1473246:A/G:rrs:1401A/G:NA FQs:7582:A/G:gyrA:281A/G:D94G(2,GAC/GGC) INH:2155168:C/G:katG:944G/C:S315T(2,AGC/ACC) Km:1473246:A/G:rrs:1401A/G:NA RFB:761155:C/T:rpoB:1349C/T:S450L(2,TCG/TTG) RFP:761155:C/T:rpoB:1349C/T:S450L(2,TCG/TTG)	0.9450(21/361),0.9945(2/359) 0.9450(21/361),0.9945(2/359) 1.0000(0/372),1.0000(0/323) 1.0000(0/211),1.0000(0/204) 0.9450(21/361),0.9945(2/359) 1.0000(0/168),1.0000(0/166) 1.0000(0/168),1.0000(0/166)	TBsq88:Linezolid:801268:T/C:rplC:460T/C:C154R(1,TGT/CGT)	TBsq88:0.5132(92/97)
TBsq169,TBsq414,TBsq638,TBsq639	2	EMB:4247729:G/A:embB:1216G/A:G406S(1,GGC/AGC) FQs:7582:A/G:gyrA:281A/G:D94G(2,GAC/GGC) INH:2726146:G/GT:ahpC:-46-/T:NA PTO:4326634:C/CT:ethA:840-/A:K280K(3,AAG/AAA) PZA:2288820:T/G:pncA:422A/C:Q141P(2,CAG/CCG) RFB:761139:C/T:rpoB:1333C/T:H445Y(1,CAC/TAC) RFP:761139:C/T:rpoB:1333C/T:H445Y(1,CAC/TAC)	1.0000(0/169),1.0000(0/278),0.9965(1/281),1.0000(0/185) 1.0000(0/202),1.0000(0/279),1.0000(0/235),0.9907(2/214) 1.0000(0/240),1.0000(0/219),1.0000(0/245),1.0000(0/235) 1.0000(0/187),1.0000(0/193),0.9844(3/189),0.9950(1/199) 1.0000(0/124),1.0000(0/174),0.9940(1/166),0.9929(1/139) 1.0000(0/144),1.0000(0/236),0.9907(2/213),0.9762(4/164) 1.0000(0/144),1.0000(0/236),0.9907(2/213),0.9762(4/164)	TBsq169:AK:1473246:A/G:rrs:1401A/G:NA TBsq169:Cm:1473246:A/G:rrs:1401A/G:NA TBsq169:Km:1473246:A/G:rrs:1401A/G:NA TBsq638:AK:1473246:A/G:rrs:1401A/G:NA TBsq638:Cm:1473246:A/G:rrs:1401A/G:NA TBsq638:Km:1473246:A/G:rrs:1401A/G:NA TBsq639:AK:1473246:A/G:rrs:1401A/G:NA TBsq639:Cm:1473246:A/G:rrs:1401A/G:NA TBsq639:Km:1473246:A/G:rrs:1401A/G:NA	TBsq169:1.0000(0/271) TBsq169:1.0000(0/271) TBsq169:1.0000(0/271) TBsq638:0.6975(72/166) TBsq638:0.6975(72/166) TBsq638:0.6975(72/166) TBsq639:0.9027(22/204) TBsq639:0.9027(22/204) TBsq639:0.9027(22/204)
TBsq181,TBsq182	2	EMB:4247431:G/A:embB:918G/A:M306I(3,ATG/ATA) FQs:7582:A/G:gyrA:281A/G:D94G(2,GAC/GGC) INH:2155168:C/G:katG:944G/C:S315T(2,AGC/ACC) PTO:4326435:G/A:ethA:1039C/T:Q347*(1,CAG/TAG) PZA:2289213:T/G:pncA:29A/C:Q10P(2,CAG/CCG) RFB:761155:C/T:rpoB:1349C/T:S450L(2,TCG/TTG) RFP:761155:C/T:rpoB:1349C/T:S450L(2,TCG/TTG) Sm:781687:A/G:rpsL:128A/G:K43R(2,AAG/AGG)	1.0000(0/231),1.0000(0/206) 1.0000(0/228),1.0000(0/250) 1.0000(0/231),1.0000(0/204) 0.3318(145/72),1.0000(0/224) 1.0000(0/131),1.0000(0/160) 1.0000(0/211),1.0000(0/197) 1.0000(0/211),1.0000(0/197) 1.0000(0/289),1.0000(0/273)	TBsq182:Linezolid:801268:T/C:rplC:460T/C:C154R(1,TGT/CGT)	TBsq182:1.0000(0/191)
TBsq291,TBsq294	2	RFB:761155:C/T:rpoB:1349C/T:S450L(2,TCG/TTG) RFP:761155:C/T:rpoB:1349C/T:S450L(2,TCG/TTG) Sm:1472359:A/C:rrs:514A/C:NA	1.0000(0/175),1.0000(0/187) 1.0000(0/175),1.0000(0/187) 1.0000(0/296),1.0000(0/260)	TBsq294:FQs:7570:C/T:gyrA:269C/T:A90V(2,GCG/GTG)	TBsq294:1.0000(0/267)
TBsq136,TBsq138	3	INH:2155168:C/A:katG:944G/T:S315I(2,AGC/ATC)	0.1992(205/51),0.9944(1/179)	TBsq138:FQs:7582:A/G:gyrA:281A/G:D94G(2,GAC/GGC) TBsq136:INH:2155168:C/T:katG:944G/A:S315N(2,AGC/AAC) TBsq138:RFB:761139:C/T:rpoB:1333C/T:H445Y(1,CAC/TAC) TBsq138:RFP:761139:C/T:rpoB:1333C/T:H445Y(1,CAC/TAC)	TBsq138:1.0000(0/146) TBsq136:0.4399(205/161) TBsq138:1.0000(0/188) TBsq138:1.0000(0/188)
TBsq147,TBsq148,TBsq149,TBsq95,TBsq96	4	EMB:4247429:A/G:embB:916A/G:M306V(1,ATG/GTG) FQs:7570:C/T:gyrA:269C/T:A90V(2,GCG/GTG) INH:2155168:C/G:katG:944G/C:S315T(2,AGC/ACC) RFP:761127:T/C:rpoB:1321T/C:S441P(1,TCG/CCG)	1.0000(0/309),1.0000(0/400),1.0000(0/505),1.0000(0/288),1.0000(0/490) 1.0000(0/336),1.0000(0/465),1.0000(0/533),1.0000(0/324),1.0000(0/580) 1.0000(0/324),1.0000(0/392),1.0000(0/504),1.0000(0/300),1.0000(0/487) 1.0000(0/264),1.0000(0/324),0.9979(1/467),1.0000(0/259),1.0000(0/431)	TBsq147:PZA:2289077:AC/A:pncA:164G/-:G55V(2,GGT/GTG) TBsq149:PZA:2289077:AC/A:pncA:164G/-:G55V(2,GGT/GTG)	TBsq147:0.9423(18/294) TBsq149:0.7168(113/286)
Note: CommonDrugResistance column contains detailed information of drug mutations with the following format: Drug:GenomePos:Ref/Alt:Gene:GenePosGeneRef/GeneAlt:AminoRefAminoPosAminoAlt(Phase,CodonRef/CodonAlt); CommonAltAlleleFreq column contains variant allele frequency for each sample as the following format: AltAlleleFreq(Ref/Alt);UniqueDrugResistance and UniqueAltAlleleFreq contain the same i…
