# Supplementary material for: Whole-genome sequencing reveals transmission pattern and drug resistance of Mycobacterium tuberculosis intra- or inter-hosts
Source: Front Cell Infect Microbiol. 2025 Jan 21;14:1488547. doi: 10.3389/fcimb.2024.1488547 (PMC11790449; doi:10.3389/fcimb.2024.1488547)
Supplement: Supplementary file 14 [file Table13.xlsx]

## Sheet: sheet1
Supplementary Table 13. The identification result of mixed infection in all clinical samples.
sample	minority.ks.pvalue	minority.ksd	minority.cohensD	majority.ks.pvalue	majority.ksd	majority.cohensD	minority.kurtosis	majority.kurtosis	minority.skewness	majority.skewness	minority.mean	majority.mean	minority.sd	majority.sd	minority.shapiro.pvalue	majority.shapiro.pvalue	homoSNPs	heteSNPs	minority.heteSNPs	majority.heteSNPs	filtered.heteSNPs	filtered.minority.heteSNPs	filtered.majority.heteSNPs	heteSNPs/totalSNPs	minority.ref.sd	majority.ref.sd	mixed.infection
TBsq112	0.214535	0.375	0.0256132	NA	NA	NA	-0.610292	NA	0.172598	NA	0.237865	NA	0.0887	NA	0.636016	NA	917	16	16	1	16	16	NA	0.017149	0.0412	NA	1
TBsq136	0.0206863	0.571429	0.0169106	NA	NA	NA	-1.85692	NA	-0.370074	NA	0.33921	NA	0.1597	NA	0.00170015	NA	614	18	14	4	14	14	NA	0.028481	0.0497	NA	1
TBsq140	0.034998	0.5	0.0268567	NA	NA	NA	-0.974295	NA	-0.591183	NA	0.21851	NA	0.0786	NA	0.078295	NA	897	16	16	1	16	16	NA	0.0175246	0.0384	NA	1
TBsq146	0.868982	0.25	0.000454707	NA	NA	NA	-0.869146	NA	-0.19292	NA	0.212447	NA	0.0603	NA	0.93887	NA	914	16	12	4	12	12	NA	0.0172043	0.037	NA	1
TBsq157	0.244959	0.352941	0.00955729	NA	NA	NA	-1.11336	NA	-0.0765048	NA	0.183119	NA	0.0697	NA	0.796602	NA	924	17	17	1	17	17	NA	0.0180659	0.0328	NA	1
TBsq176	0.0314	0.5833	0.0003	NA	NA	NA	-1.83597	NA	0.382967	NA	0.301041	NA	0.1429	NA	0.00811284	NA	529	14	12	2	12	12	NA	0.0257827	0.0496	NA	1
TBsq208	0.0443	0.5385	0.0096	NA	NA	NA	-1.43767	NA	0.20744	NA	0.163946	NA	0.0647	NA	0.246745	NA	938	16	13	4	13	13	NA	0.0167715	0.03	NA	1
TBsq436	0.245	0.3529	0.0096	NA	NA	NA	-0.497081	NA	-0.102951	NA	0.215757	NA	0.0813	NA	0.944521	NA	637	18	17	2	17	17	NA	0.0274809	0.0384	NA	1
TBsq525	0.34332	0.357143	0.029867	NA	NA	NA	-0.698815	NA	0.0628507	NA	0.193229	NA	0.0605252	NA	0.998916	NA	893	15	14	2	14	14	NA	0.0165198	0.0342	NA	1
TBsq526	0.375211	0.333333	0.026796	NA	NA	NA	-0.608145	NA	0.419516	NA	0.147878	NA	0.065731	NA	0.612125	NA	912	17	15	5	15	15	NA	0.0182992	0.0286	NA	1
TBsq6	0.0762624	0.466667	0.0249951	NA	NA	NA	-0.96827	NA	0.403736	NA	0.185264	NA	0.0845182	NA	0.225237	NA	925	15	15	2	15	15	NA	0.0159574	0.0342	NA	1
TBsq644	0.29992	0.384615	0.0112534	NA	NA	NA	-0.248111	NA	-0.516205	NA	0.194005	NA	0.0622595	NA	0.521977	NA	919	15	13	3	13	13	NA	0.01606	0.0342	NA	1
TBsq131	0.536098	0.333333	0.000406005	NA	NA	NA	0.11031	NA	-0.695588	NA	0.226442	NA	0.0734	NA	0.260882	NA	878	13	12	2	12	12	NA	0.0145903	0.0398	NA	0
TBsq21	0.5176	0.3333	0.0004	NA	NA	NA	-1.18739	NA	0.51213	NA	0.247009	NA	0.072	NA	0.165803	NA	922	13	12	1	12	12	NA	0.0139037	0.0426	NA	0
TBsq29	0.4792	0.3636	0.0057	NA	NA	NA	-0.421675	NA	-0.210675	NA	0.191128	NA	0.0666	NA	0.48914	NA	913	13	11	4	11	11	NA	0.0140389	0.0342	NA	0
TBsq324	0.4792	0.3636	0.0063	NA	NA	NA	-1.11393	NA	0.158729	NA	0.282996	NA	0.0814	NA	0.599382	NA	926	14	11	3	11	11	NA	0.0148936	0.0468	NA	0
TBsq396	0.1265	0.4615	0.0065	NA	NA	NA	-0.820453	NA	0.588573	NA	0.200463	NA	0.115	NA	0.390841	NA	920	13	13	2	13	13	NA	0.0139335	0.0356	NA	0
TBsq461	0.5361	0.3333	0.0009	NA	NA	NA	-0.354934	NA	-0.943785	NA	0.217863	NA	0.029	NA	0.0772907	NA	916	13	12	1	12	12	NA	0.0139935	0.0384	NA	0
TBsq465	0.3433	0.3571	0.0269	NA	NA	NA	-0.994485	NA	-0.664972	NA	0.186207	NA	0.0678	NA	0.110939	NA	933	14	14	2	14	14	NA	0.0147835	0.0342	NA	0
TBsq520	0.569613	0.307692	0.00943661	NA	NA	NA	-0.516234	NA	-0.713996	NA	0.209839	NA	0.0811869	NA	0.0559518	NA	917	13	13	2	13	13	NA	0.0139785	0.037	NA	0
TBsq534	0.255775	0.416667	0.000277707	NA	NA	NA	-1.64287	NA	0.0916239	NA	0.16229	NA	0.0824816	NA	0.269669	NA	1376	13	12	3	12	12	NA	0.00935925	0.03	NA	0
TBsq536	0.385547	0.333333	0.0285841	0.474026	0.5	0.0585095	-0.64888	-2.25246	-0.608675	-0.0348402	0.198626	0.810795	0.0764554	0.145717	0.27165	0.0433893	1367	19	15	6	21	15	6	0.0137085	0.0356	0.0418	0
TBsq101	0.474026	0.5	0.069894	0.0530303	0.714286	0.0228657	-1.06491	-1.45221	0.725531	-0.794474	0.144227	0.8917	0.0779	0.081	0.322051	0.00273845	903	12	6	7	13	6	7	0.0131148	0.0268	0.0321	0
TBsq102	NA	NA	NA	0.474026	0.5	0.112675	NA	-1.86268	NA	-0.461004	NA	0.6544	NA	0.0885	NA	0.125228	902	11	5	6	6	NA	6	0.0120482	NA	0.0501	0
TBsq105	NA	NA	NA	NA	NA	NA	NA	NA	NA	NA	NA	NA	NA	NA	NA	NA	633	1	1	0	NA	NA	NA	0.00157729	NA	NA	0
TBsq106	NA	NA	NA	NA	NA	NA	NA	NA	NA	NA	NA	NA	NA	NA	NA	NA	637	2	1	1	NA	NA	NA	0.00312989	NA	NA	0
TBsq108	NA	NA	NA	NA	NA	NA	NA	NA	NA	NA	NA	NA	NA	NA	NA	NA	912	2	1	1	NA	NA	NA	0.00218818	NA	NA	0
TBsq115	NA	NA	NA	NA	NA	NA	NA	NA	NA	NA	NA	NA	NA	NA	NA	NA	910	7	7	0	NA	NA	NA	0.00763359	NA	NA	0
TBsq122	NA	NA	NA	NA	NA	NA	NA	NA	NA	NA	NA	NA	NA	NA	NA	NA	885	2	2	0	NA	NA	NA	0.00225479	NA	NA	0
TBsq123	NA	NA	NA	NA	NA	NA	NA	NA	NA	NA	NA	NA	NA	NA	NA	NA	885	0	0	0	NA	NA	NA	0	NA	NA	0
TBsq132	NA	NA	NA	NA	NA	NA	NA	NA	NA	NA	NA	NA	NA	NA	NA	NA	578	9	8	2	NA	NA	NA	0.0153322	NA	NA	0
TBsq135	NA	NA	NA	NA	NA	NA	NA	NA	NA	NA	NA	NA	NA	NA	NA	NA	921	6	6	2	NA	NA	NA	0.00647249	NA	NA	0
TBsq138	NA	NA	NA	NA	NA	NA	NA	NA	NA	NA	NA	NA	NA	NA	NA	NA	625	9	9	1	NA	NA	NA	0.0141956	NA	NA	0
TBsq142	NA	NA	NA	NA	NA	NA	NA	NA	NA	NA	NA	NA	NA	NA	NA	NA	878	9	9	2	NA	NA	NA	0.0101466	NA	NA	0
TBsq144	NA	NA	NA	NA	NA	NA	NA	NA	NA	NA	NA	NA	NA	NA	NA	NA	910	8	7	2	NA	NA	NA	0.0087146	NA	NA	0
TBsq147	NA	NA	NA	NA	NA	NA	NA	NA	NA	NA	NA	NA	NA	NA	NA	NA	913	2	2	0	NA	NA	NA	0.00218579	NA	NA	0
TBsq148	0.847488	0.25	0.000727324	NA	NA	NA	0.933502	NA	-0.922503	NA	0.187231	NA	0.0321	NA	0.0649523	NA	908	12	12	0	12	12	NA	0.0130435	0.0342	NA	0
TBsq149	NA	NA	NA	NA	NA	NA	NA	NA	NA	NA	NA	NA	NA	NA	NA	NA	916	4	4	0	NA	NA	NA	0.00434783	NA	NA	0
TBsq16	0.7869	0.3	0.0102	NA	NA	NA	-1.6812	NA	0.0779463	NA	0.188135	NA	0.0826	NA	0.195919	NA	911	10	10	1	10	10	NA	0.0108578	0.0342	NA	0
TBsq169	NA	NA	NA	NA	NA	NA	NA	NA	NA	NA	NA	NA	NA	NA	NA	NA	906	8	7	3	NA	NA	NA	0.00875273	NA	NA	0
TBsq170	NA	NA	NA	NA	NA	NA	NA	NA	NA	NA	NA	NA	NA	NA	NA	NA	513	5	5	1	NA	NA	NA	0.00965251	NA	NA	0
TBsq181	0.7301	0.3333	0.014	NA	NA	NA	-0.246898	NA	-0.881313	NA	0.201026	NA	0.0689	NA	0.226505	NA	918	10	9	2	9	9	NA	0.0107759	0.0356	NA	0
TBsq182	0.4792	0.3636	0.0061	NA	NA	NA	0.404938	NA	-0.651419	NA	0.207728	NA	0.0669	NA	0.34834	NA	915	11	11	1	11	11	NA	0.0118791	0.037	NA	0
TBsq183	NA	NA	NA	NA	NA	NA	NA	NA	NA	NA	NA	NA	NA	NA	NA	NA	903	8	8	0	NA	NA	NA	0.00878156	NA	NA	0
TBsq20	0.4175	0.4	0.0106	NA	NA	NA	-1.15334	NA	-0.474521	NA	0.217949	NA	0.0896	NA	0.590653	NA	931	10	10	2	10	10	NA	0.010627	0.0384	NA	0
TBsq201	NA	NA	NA	NA	NA	NA	NA	NA	NA	NA	NA	NA	NA	NA	NA	NA	900	8	8	1	NA	NA	NA	0.00881057	NA	NA	0
TBsq202	NA	NA	NA	NA	NA	NA	NA	NA	NA	NA	NA	NA	NA	NA	NA	NA	900	7	6	2	NA	NA	NA	0.00771775	NA	NA	0
TBsq213	NA	NA	NA	NA	NA	NA	NA	NA	NA	NA	NA	NA	NA	NA	NA	NA	892	9	8	3	NA	NA	NA	0.0099889	NA	NA	0
TBsq216	NA	NA	NA	NA	NA	NA	NA	NA	NA	NA	NA	NA	NA	NA	NA	NA	897	4	4	2	NA	NA	NA	0.00443951	NA	NA	0
TBsq221	NA	NA	NA	NA	NA	NA	NA	NA	NA	NA	NA	NA	NA	NA	NA	NA	915	5	5	2	NA	NA	NA	0.00543478	NA	NA	0
TBsq227	NA	NA	NA	NA	NA	NA	NA	NA	NA	NA	NA	NA	NA	NA	NA	NA	901	3	3	1	NA	NA	NA	0.00331858	NA	NA	0
TBsq228	0.9627	0.2857	0.0249	NA	NA	NA	-1.03581	NA	-0.498568	NA	0.200998	NA	0.0821	NA	0.582164	NA	881	10	7	4	7	7	NA	0.0112233	0.0356	NA	0
TBsq23	NA	NA	NA	NA	NA	NA	NA	NA	NA	NA	NA	NA	NA	NA	NA	NA	636	3	3	1	NA	NA	NA	0.00469484	NA	NA	0
TBsq238	NA	NA	NA	NA	NA	NA	NA	NA	NA	NA	NA	NA	NA	NA	NA	NA	940	4	4	0	NA	NA	NA	0.00423729	NA	NA	0
TBsq240	NA	NA	NA	NA	NA	NA	NA	NA	NA	NA	NA	NA	NA	NA	NA	NA	928	7	7	1	NA	NA	NA	0.00748663	NA	NA	0
TBsq243	NA	NA	NA	NA	NA	NA	NA	NA	NA	NA	NA	NA	NA	NA	NA	NA	907	8	8	1	NA	NA	NA	0.00874317	NA	NA	0
TBsq249	NA	NA	NA	NA	NA	NA	NA	NA	NA	NA	NA	NA	NA	NA	NA	NA	914	9	9	1	NA	NA	NA	0.00975081	NA	NA	0
TBsq262	NA	NA	NA	NA	NA	NA	NA	NA	NA	NA	NA	NA	NA	NA	NA	NA	905	7	5	2	NA	NA	NA	0.00767544	NA	NA	0
TBsq263	NA	NA	NA	NA	NA	NA	NA	NA	NA	NA	NA	NA	NA	NA	NA	NA	629	3	2	2	NA	NA	NA	0.00474683	NA	NA	0
TBsq268	NA	NA	NA	NA	NA	NA	NA	NA	NA	NA	NA	NA	NA	NA	NA	NA	927	5	5	1	NA	NA	NA	0.00536481	NA	NA	0
TBsq274	NA	NA	NA	NA	NA	NA	NA	NA	NA	NA	NA	NA	NA	NA	NA	NA	928	7	6	2	NA	NA	NA	0.00748663	NA	NA	0
TBsq277	NA	NA	NA	NA	NA	NA	NA	NA	NA	NA	NA	NA	NA	NA	NA	NA	919	5	5	1	NA	NA	NA	0.00541126	NA	NA	0
TBsq291	NA	NA	NA	NA	NA	NA	NA	NA	NA	NA	NA	NA	NA	NA	NA	NA	906	8	8	0	NA	NA	NA	0.00875273	NA	NA	0
TBsq294	NA	NA	NA	NA	NA	NA	NA	NA	NA	NA	NA	NA	NA	NA	NA	NA	908	3	3	0	NA	NA	NA	0.00329308	NA	NA	0
TBsq303	NA	NA	NA	NA	NA	NA	NA	NA	NA	NA	NA	NA	NA	NA	NA	NA	542	2	2	1	NA	NA	NA	0.00367647	NA	NA	0
TBsq304	NA	NA	NA	NA	NA	NA	NA	NA	NA	NA	NA	NA	NA	NA	NA	NA	866	6	6	2	NA	NA	NA	0.00688073	NA	NA	0
TBsq310	NA	NA	NA	NA	NA	NA	NA	NA	NA	NA	NA	NA	NA	NA	NA	NA	911	7	7	0	NA	NA	NA	0.00762527	NA	NA	0
TBsq315	NA	NA	NA	NA	NA	NA	NA	NA	NA	NA	NA	NA	NA	NA	NA	NA	914	7	7	1	NA	NA	NA	0.00760043	NA	NA	0
TBsq317	0.9895	0.2222	0.0133	NA	NA	NA	-0.580094	NA	-0.375721	NA	0.215852	NA	0.079	NA	0.398722	NA	924	12	9	4	9	9	NA	0.0128205	0.0384	NA	0
TBsq325	NA	NA	NA	NA	NA	NA	NA	NA	NA	NA	NA	NA	NA	NA	NA	NA	921	9	6	4	NA	NA	NA	0.00967742	NA	NA	0
TBsq327	0.7869	0.3	0.0112	NA	NA	NA	-0.135899	NA	-0.00872101	NA	0.220941	NA	0.0846	NA	0.631733	NA	911	11	10	2	10	10	NA	0.0119306	0.0384	NA	0
TBsq328	NA	NA	NA	NA	NA	NA	NA	NA	NA	NA	NA	NA	NA	NA	NA	NA	920	5	5	0	NA	NA	NA	0.00540541	NA	NA	0
TBsq329	0.2115	0.4545	0.0048	NA	NA	NA	-0.840526	NA	-0.435578	NA	0.207404	NA	0.0868	NA	0.407152	NA	920	11	11	2	11	11	NA	0.0118153	0.037	NA	0
TBsq336	NA	NA	NA	NA	NA	NA	NA	NA	NA	NA	NA	NA	NA	NA	NA	NA	909	4	4	1	NA	NA	NA	0.00438116	NA	NA	0
TBsq339	NA	NA	NA	NA	NA	NA	NA	NA	NA	NA	NA	NA	NA	NA	NA	NA	925	5	5	0	NA	NA	NA	0.00537634	NA	NA	0
TBsq34	NA	NA	NA	NA	NA	NA	NA	NA	NA	NA	NA	NA	NA	NA	NA	NA	876	7	7	1	NA	NA	NA	0.00792752	NA	NA	0
TBsq340	NA	NA	NA	NA	NA	NA	NA	NA	NA	NA	NA	NA	NA	NA	NA	NA	920	7	7	1	NA	NA	NA	0.00755124	NA	NA	0
TBsq342	NA	NA	NA	NA	NA	NA	NA	NA	NA	NA	NA	NA	NA	NA	NA	NA	942	3	2	1	NA	NA	NA	0.0031746	NA	NA	0
TBsq35	0.1678	0.5	0.0137	NA	NA	NA	-0.769232	NA	-0.783855	NA	0.203392	NA	0.0627	NA	0.0949692	NA	929	10	10	1	10	10	NA	0.0106496	0.0356	NA	0
TBsq350	NA	NA	NA	NA	NA	NA	NA	NA	NA	NA	NA	NA	NA	NA	NA	NA	574	6	4	2	NA	NA	NA	0.0103448	NA	NA	0
TBsq354	NA	NA	NA	NA	NA	NA	NA	NA	NA	NA	NA	NA	NA	NA	NA	NA	921	1	1	0	NA	NA	NA	0.0010846	NA	NA	0
TBsq362	0.4175	0.4	0.0088	NA	NA	NA	-1.07072	NA	0.620355	NA	0.228906	NA	0.1131	NA	0.246723	NA	916	10	10	1	10	10	NA	0.0107991	0.0398	NA	0
TBsq363	NA	NA	NA	NA	NA	NA	NA	NA	NA	NA	NA	NA	NA	NA	NA	NA	914	9	8	2	NA	NA	NA	0.00975081	NA	NA	0
TBsq367	NA	NA	NA	NA	NA	NA	NA	NA	NA	NA	NA	NA	NA	NA	NA	NA	903	9	9	0	NA	NA	NA	0.00986842	NA	NA	0
TBsq368	NA	NA	NA	NA	NA	NA	NA	NA	NA	NA	NA	NA	NA	NA	NA	NA	910	6	6	0	NA	NA	NA	0.00655022	NA	NA	0
TBsq385	NA	NA	NA	NA	NA	NA	NA	NA	NA	NA	NA	NA	NA	NA	NA	NA	631	8	8	2	NA	NA	NA	0.0125196	NA	NA	0
TBsq387	NA	NA	NA	NA	NA	NA	NA	NA	NA	NA	NA	NA	NA	NA	NA	NA	933	3	3	0	NA	NA	NA	0.00320513	NA	NA	0
TBsq391	NA	NA	NA	NA	NA	NA	NA	NA	NA	NA	NA	NA	NA	NA	NA	NA	916	3	3	0	NA	NA	NA	0.00326442	NA	NA	0
TBsq392	NA	NA	NA	NA	NA	NA	NA	NA	NA	NA	NA	NA	NA	NA	NA	NA	909	8	8	1	NA	NA	NA	0.0087241	NA	NA	0
TBsq393	NA	NA	NA	NA	NA	NA	NA	NA	NA	NA	NA	NA	NA	NA	NA	NA	562	6	6	2	NA	NA	NA	0.0105634	NA	NA	0
TBsq397	0.8326	0.2727	0.006	NA	NA	NA	-1.32774	NA	-0.0702387	NA	0.204781	NA	0.0653	NA	0.760168	NA	921	12	11	1	11	11	NA	0.0128617	0.0356	NA	0
TBsq398	NA	NA	NA	NA	NA	NA	NA	NA	NA	NA	NA	NA	NA	NA	NA	NA	859	4	4	0	NA	NA	NA	0.00463499	NA	NA	0
TBsq410	NA	NA	NA	NA	NA	NA	NA	NA	NA	NA	NA	NA	NA	NA	NA	NA	899	8	8	1	NA	NA	NA	0.00882029	NA	NA	0
TBsq414	NA	NA	NA	NA	NA	NA	NA	NA	NA	NA	NA	NA	NA	NA	NA	NA	899	5	4	3	NA	NA	NA	0.00553097	NA	NA	0
TBsq416	NA	NA	NA	NA	NA	NA	NA	NA	NA	NA	NA	NA	NA	NA	NA	NA	896	7	7	1	NA	NA	NA	0.00775194	NA	NA	0
TBsq417	NA	NA	NA	NA	NA	NA	NA	NA	NA	NA	NA	NA	NA	NA	NA	NA	907	4	4	0	NA	NA	NA	0.00439078	NA	NA	0
TBsq418	0.0995	0.5	0.0004	NA	NA	NA	-0.980779	NA	-0.854252	NA	0.158419	NA	0.0597	NA	0.00802029	NA	919	12	12	2	12	12	NA	0.0128894	0.03	NA	0
TBsq420	0.4792	0.3636	0.0042	NA	NA	NA	-0.545471	NA	0.709505	NA	0.209648	NA	0.0986	NA	0.0673323	NA	933	12	11	2	11	11	NA	0.0126984	0.037	NA	0
TBsq421	NA	NA	NA	NA	NA	NA	NA	NA	NA	NA	NA	NA	NA	NA	NA	NA	908	5	5	1	NA	NA	NA	0.00547645	NA	NA	0
TBsq428	NA	NA	NA	NA	NA	NA	NA	NA	NA	NA	NA	NA	NA	NA	NA	NA	611	6	6	0	NA	NA	NA	0.00972447	NA	NA	0
TBsq429	NA	NA	NA	NA	NA	NA	NA	NA	NA	NA	NA	NA	NA	NA	NA	NA	915	2	2	0	NA	NA	NA	0.00218103	NA	NA	0
TBsq430	NA	NA	NA	NA	NA	NA	NA	NA	NA	NA	NA	NA	NA	NA	NA	NA	923	4	4	1	NA	NA	NA	0.004315	NA	NA	0
TBsq432	NA	NA	NA	NA	NA	NA	NA	NA	NA	NA	NA	NA	NA	NA	NA	NA	903	9	9	0	NA	NA	NA	0.00986842	NA	NA	0
TBsq434	NA	NA	NA	NA	NA	NA	NA	NA	NA	NA	NA	NA	NA	NA	NA	NA	902	4	4	0	NA	NA	NA	0.00441501	NA	NA	0
TBsq435	NA	NA	NA	NA	NA	NA	NA	NA	NA	NA	NA	NA	NA	NA	NA	NA	641	1	1	0	NA	NA	NA	0.00155763	NA	NA	0
TBsq437	NA	NA	NA	NA	NA	NA	NA	NA	NA	NA	NA	NA	NA	NA	NA	NA	529	9	8	2	NA	NA	NA	0.0167286	NA	NA	0
TBsq438	NA	NA	NA	NA	NA	NA	NA	NA	NA	NA	NA	NA	NA	NA	NA	NA	517	1	1	1	NA	NA	NA	0.0019305	NA	NA	0
TBsq439	NA	NA	NA	NA	NA	NA	NA	NA	NA	NA	NA	NA	NA	NA	NA	NA	902	2	2	0	NA	NA	NA	0.00221239	NA	NA	0
TBsq440	NA	NA	NA	NA	NA	NA	NA	NA	NA	NA	NA	NA	NA	NA	NA	NA	905	5	5	0	NA	NA	NA	0.00549451	NA	NA	0
TBsq441	NA	NA	NA	NA	NA	NA	NA	NA	NA	NA	NA	NA	NA	NA	NA	NA	889	9	7	3	NA	NA	NA	0.0100223	NA	NA	0
TBsq442	NA	NA	NA	NA	NA	NA	NA	NA	NA	NA	NA	NA	NA	NA	NA	NA	891	5	5	0	NA	NA	NA	0.00558036	NA	NA	0
TBsq443	NA	NA	NA	NA	NA	NA	NA	NA	NA	NA	NA	NA	NA	NA	NA	NA	539	1	1	1	NA	NA	NA	0.00185185	NA	NA	0
TBsq444	NA	NA	NA	NA	NA	NA	NA	NA	NA	NA	NA	NA	NA	NA	NA	NA	536	7	7	1	NA	NA	NA	0.0128913	NA	NA	0
TBsq445	NA	NA	NA	NA	NA	NA	NA	NA	NA	NA	NA	NA	NA	NA	NA	NA	534	2	2	0	NA	NA	NA	0.00373134	NA	NA	0
TBsq446	NA	NA	NA	NA	NA	NA	NA	NA	NA	NA	NA	NA	NA	NA	NA	NA	549	3	2	2	NA	NA	NA	0.00543478	NA	NA	0
TBsq452	NA	NA	NA	NA	NA	NA	NA	NA	NA	NA	NA	NA	NA	NA	NA	NA	898	1	1	0	NA	NA	NA	0.00111235	NA	NA	0
TBsq453	NA	NA	NA	NA	NA	NA	NA	NA	NA	NA	NA	NA	NA	NA	NA	NA	909	2	2	0	NA	NA	NA	0.00219539	NA	NA	0
TBsq454	0.4792	0.3636	0.0042	NA	NA	NA	-0.304009	NA	0.00807364	NA	0.213649	NA	0.1007	NA	0.164182	NA	910	11	11	2	11	11	NA	0.0119435	0.037	NA	0
TBsq455	NA	NA	NA	NA	NA	NA	NA	NA	NA	NA	NA	NA	NA	NA	NA	NA	886	5	4	2	NA	NA	NA	0.00561167	NA	NA	0
TBsq456	NA	NA	NA	NA	NA	NA	NA	NA	NA	NA	NA	NA	NA	NA	NA	NA	924	4	4	0	NA	NA	NA	0.00431035	NA	NA	0
TBsq457	NA	NA	NA	NA	NA	NA	NA	NA	NA	NA	NA	NA	NA	NA	NA	NA	919	4	4	0	NA	NA	NA	0.00433369	NA	NA	0
TBsq458	NA	NA	NA	NA	NA	NA	NA	NA	NA	NA	NA	NA	NA	NA	NA	NA	919	8	8	0	NA	NA	NA	0.00862999	NA	NA	0
TBsq459	NA	NA	NA	NA	NA	NA	NA	NA	NA	NA	NA	NA	NA	NA	NA	NA	870	4	4	1	NA	NA	NA	0.00457666	NA	NA	0
TBsq46	NA	NA	NA	NA	NA	NA	NA	NA	NA	NA	NA	NA	NA	NA	NA	NA	908	6	6	2	NA	NA	NA	0.00656455	NA	NA	0
TBsq460	NA	NA	NA	NA	NA	NA	NA	NA	NA	NA	NA	NA	NA	NA	NA	NA	870	8	8	0	NA	NA	NA	0.00911162	NA	NA	0
TBsq462	NA	NA	NA	NA	NA	NA	NA	NA	NA	NA	NA	NA	NA	NA	NA	NA	925	4	4	0	NA	NA	NA	0.0043057	NA	NA	0
TBsq463	NA	NA	NA	NA	NA	NA	NA	NA	NA	NA	NA	NA	NA	NA	NA	NA	911	6	5	2	NA	NA	NA	0.00654307	NA	NA	0
TBsq464	NA	NA	NA	NA	NA	NA	NA	NA	NA	NA	NA	NA	NA	NA	NA	NA	906	3	3	1	NA	NA	NA	0.00330033	NA	NA	0
TBsq466	NA	NA	NA	NA	NA	NA	NA	NA	NA	NA	NA	NA	NA	NA	NA	NA	921	2	2	0	NA	NA	NA	0.00216685	NA	NA	0
TBsq467	NA	NA	NA	NA	NA	NA	NA	NA	NA	NA	NA	NA	NA	NA	NA	NA	879	0	0	0	NA	NA	NA	0	NA	NA	0
TBsq468	NA	NA	NA	NA	NA	NA	NA	NA	NA	NA	NA	NA	NA	NA	NA	NA	875	1	1	0	NA	NA	NA	0.00114155	NA	NA	0
TBsq473	NA	NA	NA	NA	NA	NA	NA	NA	NA	NA	NA	NA	NA	NA	NA	NA	541	5	4	1	NA	NA	NA	0.00915751	NA	NA	0
TBsq475	NA	NA	NA	NA	NA	NA	NA	NA	NA	NA	NA	NA	NA	NA	NA	NA	917	6	6	0	NA	NA	NA	0.00650054	NA	NA	0
TBsq476	NA	NA	NA	NA	NA	NA	NA	NA	NA	NA	NA	NA	NA	NA	NA	NA	930	2	2	0	NA	NA	NA	0.00214592	NA	NA	0
TBsq477	NA	NA	NA	NA	NA	NA	NA	NA	NA	NA	NA	NA	NA	NA	NA	NA	933	3	3	0	NA	NA	NA	0.00320513	NA	NA	0
TBsq478	NA	NA	NA	NA	NA	NA	NA	NA	NA	NA	NA	NA	NA	NA	NA	NA	915	5	4	1	NA	NA	NA	0.00543478	NA	NA	0
TBsq479	NA	NA	NA	NA	NA	NA	NA	NA	NA	NA	NA	NA	NA	NA	NA	NA	912	7	6	2	NA	NA	NA	0.00761697	NA	NA	0
TBsq481	NA	NA	NA	NA	NA	NA	NA	NA	NA	NA	NA	NA	NA	NA	NA	NA	935	2	2	0	NA	NA	NA	0.00213447	NA	NA	0
TBsq482	NA	NA	NA	NA	NA	NA	NA	NA	NA	NA	NA	NA	NA	NA	NA	NA	867	5	5	0	NA	NA	NA	0.00573394	NA	NA	0
TBsq484	NA	NA	NA	NA	NA	NA	NA	NA	NA	NA	NA	NA	NA	NA	NA	NA	886	3	2	1	NA	NA	NA	0.00337458	NA	NA	0
TBsq485	NA	NA	NA	NA	NA	NA	NA	NA	NA	NA	NA	NA	NA	NA	NA	NA	909	3	3	0	NA	NA	NA	0.00328947	NA	NA	0
TBsq486	NA	NA	NA	NA	NA	NA	NA	NA	NA	NA	NA	NA	NA	NA	NA	NA	905	1	1	0	NA	NA	NA	0.00110375	NA	NA	0
TBsq487	NA	NA	NA	NA	NA	NA	NA	NA	NA	NA	NA	NA	NA	NA	NA	NA	924	0	0	0	NA	NA	NA	0	NA	NA	0
TBsq488	NA	NA	NA	NA	NA	NA	NA	NA	NA	NA	NA	NA	NA	NA	NA	NA	911	2	2	1	NA	NA	NA	0.00219058	NA	NA	0
TBsq489	NA	NA	NA	NA	NA	NA	NA	NA	NA	NA	NA	NA	NA	NA	NA	NA	917	7	7	1	NA	NA	NA	0.00757576	NA	NA	0
TBsq490	NA	NA	NA	NA	NA	NA	NA	NA	NA	NA	NA	NA	NA	NA	NA	NA	545	8	7	1	NA	NA	NA	0.0144665	NA	NA	0
TBsq491	NA	NA	NA	NA	NA	NA	NA	NA	NA	NA	NA	NA	NA	NA	NA	NA	516	3	2	1	NA	NA	NA	0.00578035	NA	NA	0
TBsq492	NA	NA	NA	NA	NA	NA	NA	NA	NA	NA	NA	NA	NA	NA	NA	NA	919	3	3	0	NA	NA	NA	0.0032538	NA	NA	0
TBsq493	NA	NA	NA	NA	NA	NA	NA	NA	NA	NA	NA	NA	NA	NA	NA	NA	900	6	6	1	NA	NA	NA	0.00662252	NA	NA	0
TBsq494	NA	NA	NA	NA	NA	NA	NA	NA	NA	NA	NA	NA	NA	NA	NA	NA	917	3	3	0	NA	NA	NA	0.00326087	NA	NA	0
TBsq496	NA	NA	NA	NA	NA	NA	NA	NA	NA	NA	NA	NA	NA	NA	NA	NA	909	2	2	0	NA	NA	NA	0.00219539	NA	NA	0
TBsq497	NA	NA	NA	NA	NA	NA	NA	NA	NA	NA	NA	NA	NA	NA	NA	NA	876	2	1	1	NA	NA	NA	0.0022779	NA	NA	0
TBsq498	NA	NA	NA	NA	NA	NA	NA	NA	NA	NA	NA	NA	NA	NA	NA	NA	1381	3	3	0	NA	NA	NA	0.00216763	NA	NA	0
TBsq499	NA	NA	NA	NA	NA	NA	NA	NA	NA	NA	NA	NA	NA	NA	NA	NA	1369	3	2	1	NA	NA	NA	0.00218659	NA	NA	0
TBsq500	NA	NA	NA	NA	NA	NA	NA	NA	NA	NA	NA	NA	NA	NA	NA	NA	1374	4	3	1	NA	NA	NA	0.00290276	NA	NA	0
TBsq503	NA	NA	NA	NA	NA	NA	NA	NA	NA	NA	NA	NA	NA	NA	NA	NA	904	2	2	0	NA	NA	NA	0.00220751	NA	NA	0
TBsq504	NA	NA	NA	NA	NA	NA	NA	NA	NA	NA	NA	NA	NA	NA	NA	NA	914	8	8	2	NA	NA	NA	0.00867679	NA	NA	0
TBsq505	NA	NA	NA	NA	NA	NA	NA	NA	NA	NA	NA	NA	NA	NA	NA	NA	906	9	7	2	NA	NA	NA	0.00983607	NA	NA	0
TBsq506	NA	NA	NA	NA	NA	NA	NA	NA	NA	NA	NA	NA	NA	NA	NA	NA	902	6	6	2	NA	NA	NA	0.00660793	NA	NA	0
TBsq507	NA	NA	NA	NA	NA	NA	NA	NA	NA	NA	NA	NA	NA	NA	NA	NA	526	2	2	0	NA	NA	NA	0.00378788	NA	NA	0
TBsq508	NA	NA	NA	NA	NA	NA	NA	NA	NA	NA	NA	NA	NA	NA	NA	NA	530	0	0	0	NA	NA	NA	0	NA	NA	0
TBsq509	NA	NA	NA	NA	NA	NA	NA	NA	NA	NA	NA	NA	NA	NA	NA	NA	557	1	1	0	NA	NA	NA	0.00179211	NA	NA	0
TBsq510	NA	NA	NA	NA	NA	NA	NA	NA	NA	NA	NA	NA	NA	NA	NA	NA	556	3	3	0	NA	NA	NA	0.00536673	NA	NA	0
TBsq511	NA	NA	NA	NA	NA	NA	NA	NA	NA	NA	NA	NA	NA	NA	NA	NA	557	1	1	0	NA	NA	NA	0.00179211	NA	NA	0
TBsq512	NA	NA	NA	NA	NA	NA	NA	NA	NA	NA	NA	NA	NA	NA	NA	NA	544	0	0	0	NA	NA	NA	0	NA	NA	0
TBsq513	NA	NA	NA	NA	NA	NA	NA	NA	NA	NA	NA	NA	NA	NA	NA	NA	554	1	1	0	NA	NA	NA	0.0018018	NA	NA	0
TBsq514	NA	NA	NA	NA	NA	NA	NA	NA	NA	NA	NA	NA	NA	NA	NA	NA	914	1	1	0	NA	NA	NA	0.0010929	NA	NA	0
TBsq515	NA	NA	NA	NA	NA	NA	NA	NA	NA	NA	NA	NA	NA	NA	NA	NA	911	3	3	1	NA	NA	NA	0.00328228	NA	NA	0
TBsq516	NA	NA	NA	NA	NA	NA	NA	NA	NA	NA	NA	NA	NA	NA	NA	NA	905	0	0	0	NA	NA	NA	0	NA	NA	0
TBsq517	NA	NA	NA	NA	NA	NA	NA	NA	NA	NA	NA	NA	NA	NA	NA	NA	891	1	1	0	NA	NA	NA	0.00112108	NA	NA	0
TBsq518	NA	NA	NA	NA	NA	NA	NA	NA	NA	NA	NA	NA	NA	NA	NA	NA	860	2	2	1	NA	NA	NA	0.00232019	NA	NA	0
TBsq519	0.164079	0.5	0.0104814	NA	NA	NA	-0.88268	NA	-0.827701	NA	0.225754	NA	0.0938094	NA	0.0432256	NA	869	11	10	3	10	10	NA	0.0125	0.0398	NA	0
TBsq521	NA	NA	NA	NA	NA	NA	NA	NA	NA	NA	NA	NA	NA	NA	NA	NA	926	3	3	0	NA	NA	NA	0.00322928	NA	NA	0
TBsq522	NA	NA	NA	NA	NA	NA	NA	NA	NA	NA	NA	NA	NA	NA	NA	NA	917	9	9	0	NA	NA	NA	0.00971922	NA	NA	0
TBsq523	NA	NA	NA	NA	NA	NA	NA	NA	NA	NA	NA	NA	NA	NA	NA	NA	911	5	5	1	NA	NA	NA	0.00545851	NA	NA	0
TBsq524	0.78693	0.3	0.0187352	NA	NA	NA	-0.557365	NA	0.528897	NA	0.245867	NA	0.0525638	NA	0.75152	NA	896	10	10	0	10	10	NA	0.0110375	0.0426	NA	0
TBsq527	0.575175	0.428571	0.0321397	NA	NA	NA	0.175339	NA	-1.28823	NA	0.201551	NA	0.0626383	NA	0.0114841	NA	926	11	7	5	7	7	NA	0.0117396	0.0356	NA	0
TBsq528	NA	NA	NA	NA	NA	NA	NA	NA	NA	NA	NA	NA	NA	NA	NA	NA	909	5	5	1	NA	NA	NA	0.00547046	NA	NA	0
TBsq529	NA	NA	NA	NA	NA	NA	NA	NA	NA	NA	NA	NA	NA	NA	NA	NA	897	6	6	0	NA	NA	NA	0.00664452	NA	NA	0
TBsq530	NA	NA	NA	NA	NA	NA	NA	NA	NA	NA	NA	NA	NA	NA	NA	NA	887	5	5	1	NA	NA	NA	0.00560538	NA	NA	0
TBsq531	NA	NA	NA	NA	NA	NA	NA	NA	NA	NA	NA	NA	NA	NA	NA	NA	888	9	9	1	NA	NA	NA	0.0100334	NA	NA	0
TBsq532	NA	NA	NA	NA	NA	NA	NA	NA	NA	NA	NA	NA	NA	NA	NA	NA	919	1	1	1	NA	NA	NA	0.00108696	NA	NA	0
TBsq533	NA	NA	NA	NA	NA	NA	NA	NA	NA	NA	NA	NA	NA	NA	NA	NA	920	2	2	0	NA	NA	NA	0.0021692	NA	NA	0
TBsq535	0.211476	0.454545	0.00545322	NA	NA	NA	-1.65775	NA	-0.0176637	NA	0.156525	NA	0.0613817	NA	0.3492	NA	1373	11	11	0	11	11	NA	0.00794798	0.03	NA	0
TBsq537	NA	NA	NA	NA	NA	NA	NA	NA	NA	NA	NA	NA	NA	NA	NA	NA	528	3	3	1	NA	NA	NA	0.00564972	NA	NA	0
TBsq538	NA	NA	NA	NA	NA	NA	NA	NA	NA	NA	NA	NA	NA	NA	NA	NA	533	0	0	0	NA	NA	NA	0	NA	NA	0
TBsq539	NA	NA	NA	NA	NA	NA	NA	NA	NA	NA	NA	NA	NA	NA	NA	NA	569	8	5	3	NA	NA	NA	0.0138648	NA	NA	0
TBsq540	NA	NA	NA	NA	NA	NA	NA	NA	NA	NA	NA	NA	NA	NA	NA	NA	561	2	2	0	NA	NA	NA	0.0035524	NA	NA	0
TBsq541	NA	NA	NA	NA	NA	NA	NA	NA	NA	NA	NA	NA	NA	NA	NA	NA	546	2	2	0	NA	NA	NA	0.00364964	NA	NA	0
TBsq542	NA	NA	NA	NA	NA	NA	NA	NA	NA	NA	NA	NA	NA	NA	NA	NA	528	0	0	0	NA	NA	NA	0	NA	NA	0
TBsq543	NA	NA	NA	NA	NA	NA	NA	NA	NA	NA	NA	NA	NA	NA	NA	NA	528	4	4	0	NA	NA	NA	0.0075188	NA	NA	0
TBsq544	NA	NA	NA	NA	NA	NA	NA	NA	NA	NA	NA	NA	NA	NA	NA	NA	540	5	5	1	NA	NA	NA	0.00917431	NA	NA	0
TBsq545	NA	NA	NA	NA	NA	NA	NA	NA	NA	NA	NA	NA	NA	NA	NA	NA	884	9	9	2	NA	NA	NA	0.0100784	NA	NA	0
TBsq546	NA	NA	NA	NA	NA	NA	NA	NA	NA	NA	NA	NA	NA	NA	NA	NA	880	2	2	1	NA	NA	NA	0.00226757	NA	NA	0
TBsq547	NA	NA	NA	NA	NA	NA	NA	NA	NA	NA	NA	NA	NA	NA	NA	NA	885	6	6	1	NA	NA	NA	0.00673401	NA	NA	0
TBsq55	NA	NA	NA	NA	NA	NA	NA	NA	NA	NA	NA	NA	NA	NA	NA	NA	630	7	5	3	NA	NA	NA	0.010989	NA	NA	0
TBsq551	NA	NA	NA	NA	NA	NA	NA	NA	NA	NA	NA	NA	NA	NA	NA	NA	922	6	5	1	NA	NA	NA	0.00646552	NA	NA	0
TBsq552	0.0746606	0.545455	0.0053269	NA	NA	NA	-0.158193	NA	1.25619	NA	0.244711	NA	0.0864308	NA	0.000512453	NA	915	11	11	0	11	11	NA	0.0118791	0.0412	NA	0
TBsq553	NA	NA	NA	NA	NA	NA	NA	NA	NA	NA	NA	NA	NA	NA	NA	NA	540	6	6	0	NA	NA	NA	0.010989	NA	NA	0
TBsq554	NA	NA	NA	NA	NA	NA	NA	NA	NA	NA	NA	NA	NA	NA	NA	NA	539	2	2	0	NA	NA	NA	0.00369686	NA	NA	0
TBsq555	NA	NA	NA	NA	NA	NA	NA	NA	NA	NA	NA	NA	NA	NA	NA	NA	914	7	7	0	NA	NA	NA	0.00760043	NA	NA	0
TBsq556	0.989469	0.222222	0.0223718	NA	NA	NA	-0.973721	NA	-0.195107	NA	0.226207	NA	0.0447746	NA	0.931227	NA	912	10	9	1	9	9	NA	0.010846	0.0398	NA	0
TBsq561	0.930736	0.333333	0.0913654	0.474026	0.5	0.133079	-1.26823	-1.13864	-0.518329	0.499016	0.174626	0.84335	0.0692215	0.0583164	0.463	0.622773	902	11	6	6	12	6	6	0.0120482	0.0314	0.0395	0
TBsq562	NA	NA	NA	NA	NA	NA	NA	NA	NA	NA	NA	NA	NA	NA	NA	NA	517	0	0	0	NA	NA	NA	0	NA	NA	0
TBsq564	NA	NA	NA	NA	NA	NA	NA	NA	NA	NA	NA	NA	NA	NA	NA	NA	883	3	3	1	NA	NA	NA	0.00338601	NA	NA	0
TBsq565	NA	NA	NA	NA	NA	NA	NA	NA	NA	NA	NA	NA	NA	NA	NA	NA	873	1	1	1	NA	NA	NA	0.00114416	NA	NA	0
TBsq568	NA	NA	NA	NA	NA	NA	NA	NA	NA	NA	NA	NA	NA	NA	NA	NA	575	2	2	1	NA	NA	NA	0.0034662	NA	NA	0
TBsq569	NA	NA	NA	NA	NA	NA	NA	NA	NA	NA	NA	NA	NA	NA	NA	NA	579	9	9	2	NA	NA	NA	0.0153061	NA	NA	0
TBsq570	NA	NA	NA	NA	NA	NA	NA	NA	NA	NA	NA	NA	NA	NA	NA	NA	906	4	4	1	NA	NA	NA	0.0043956	NA	NA	0
TBsq571	NA	NA	NA	NA	NA	NA	NA	NA	NA	NA	NA	NA	NA	NA	NA	NA	933	4	4	0	NA	NA	NA	0.00426894	NA	NA	0
TBsq573	NA	NA	NA	NA	NA	NA	NA	NA	NA	NA	NA	NA	NA	NA	NA	NA	880	3	3	0	NA	NA	NA	0.00339751	NA	NA	0
TBsq574	NA	NA	NA	NA	NA	NA	NA	NA	NA	NA	NA	NA	NA	NA	NA	NA	909	0	0	0	NA	NA	NA	0	NA	NA	0
TBsq575	NA	NA	NA	NA	NA	NA	NA	NA	NA	NA	NA	NA	NA	NA	NA	NA	917	3	3	0	NA	NA	NA	0.00326087	NA	NA	0
TBsq576	NA	NA	NA	NA	NA	NA	NA	NA	NA	NA	NA	NA	NA	NA	NA	NA	929	1	1	0	NA	NA	NA	0.00107527	NA	NA	0
TBsq578	NA	NA	NA	NA	NA	NA	NA	NA	NA	NA	NA	NA	NA	NA	NA	NA	554	2	2	0	NA	NA	NA	0.00359712	NA	NA	0
TBsq581	NA	NA	NA	NA	NA	NA	NA	NA	NA	NA	NA	NA	NA	NA	NA	NA	929	6	6	1	NA	NA	NA	0.00641711	NA	NA	0
TBsq582	NA	NA	NA	NA	NA	NA	NA	NA	NA	NA	NA	NA	NA	NA	NA	NA	919	4	4	1	NA	NA	NA	0.00433369	NA	NA	0
TBsq583	NA	NA	NA	NA	NA	NA	NA	NA	NA	NA	NA	NA	NA	NA	NA	NA	586	3	2	1	NA	NA	NA	0.00509338	NA	NA	0
TBsq584	NA	NA	NA	NA	NA	NA	NA	NA	NA	NA	NA	NA	NA	NA	NA	NA	587	2	2	0	NA	NA	NA	0.00339559	NA	NA	0
TBsq585	NA	NA	NA	NA	NA	NA	NA	NA	NA	NA	NA	NA	NA	NA	NA	NA	583	3	2	1	NA	NA	NA	0.00511945	NA	NA	0
TBsq586	NA	NA	NA	NA	NA	NA	NA	NA	NA	NA	NA	NA	NA	NA	NA	NA	583	6	5	1	NA	NA	NA	0.0101868	NA	NA	0
TBsq587	0.47915	0.363636	0.00552698	NA	NA	NA	-0.272401	NA	-0.353386	NA	0.214814	NA	0.0746247	NA	0.596304	NA	580	12	11	2	11	11	NA	0.0202703	0.037	NA	0
TBsq588	NA	NA	NA	NA	NA	NA	NA	NA	NA	NA	NA	NA	NA	NA	NA	NA	581	4	3	1	NA	NA	NA	0.00683761	NA	NA	0
TBsq590	0.461072	0.363636	0.00835372	NA	NA	NA	1.0374	NA	1.42307	NA	0.206883	NA	0.0471038	NA	0.00626648	NA	887	11	11	0	11	11	NA	0.0122494	0.037	NA	0
TBsq591	NA	NA	NA	NA	NA	NA	NA	NA	NA	NA	NA	NA	NA	NA	NA	NA	897	7	7	1	NA	NA	NA	0.00774336	NA	NA	0
TBsq592	NA	NA	NA	NA	NA	NA	NA	NA	NA	NA	NA	NA	NA	NA	NA	NA	910	5	5	1	NA	NA	NA	0.00546448	NA	NA	0
TBsq593	0.78693	0.3	0.0108506	NA	NA	NA	-1.35495	NA	-0.187425	NA	0.195249	NA	0.0808902	NA	0.504373	NA	551	10	10	2	10	10	NA	0.0178253	0.0356	NA	0
TBsq594	NA	NA	NA	NA	NA	NA	NA	NA	NA	NA	NA	NA	NA	NA	NA	NA	880	6	6	2	NA	NA	NA	0.00677201	NA	NA	0
TBsq595	NA	NA	NA	NA	NA	NA	NA	NA	NA	NA	NA	NA	NA	NA	NA	NA	877	6	6	2	NA	NA	NA	0.00679502	NA	NA	0
TBsq598	NA	NA	NA	NA	NA	NA	NA	NA	NA	NA	NA	NA	NA	NA	NA	NA	905	4	4	1	NA	NA	NA	0.00440044	NA	NA	0
TBsq601	NA	NA	NA	NA	NA	NA	NA	NA	NA	NA	NA	NA	NA	NA	NA	NA	568	4	4	0	NA	NA	NA	0.00699301	NA	NA	0
TBsq603	NA	NA	NA	NA	NA	NA	NA	NA	NA	NA	NA	NA	NA	NA	NA	NA	887	7	7	1	NA	NA	NA	0.00782998	NA	NA	0
TBsq604	0.417524	0.4	0.0105834	NA	NA	NA	-1.26302	NA	0.0968212	NA	0.233109	NA	0.0928535	NA	0.975151	NA	890	10	10	1	10	10	NA	0.0111111	0.0398	NA	0
TBsq605	NA	NA	NA	NA	NA	NA	NA	NA	NA	NA	NA	NA	NA	NA	NA	NA	927	7	7	2	NA	NA	NA	0.00749465	NA	NA	0
TBsq606	NA	NA	NA	NA	NA	NA	NA	NA	NA	NA	NA	NA	NA	NA	NA	NA	920	7	7	0	NA	NA	NA	0.00755124	NA	NA	0
TBsq609	NA	NA	NA	NA	NA	NA	NA	NA	NA	NA	NA	NA	NA	NA	NA	NA	948	5	5	1	NA	NA	NA	0.00524659	NA	NA	0
TBsq610	NA	NA	NA	NA	NA	NA	NA	NA	NA	NA	NA	NA	NA	NA	NA	NA	936	6	6	0	NA	NA	NA	0.00636943	NA	NA	0
TBsq611	0.575175	0.428571	0.0356764	NA	NA	NA	-2.05302	NA	0.221829	NA	0.241678	NA	0.0646887	NA	0.0587157	NA	542	10	7	3	7	7	NA	0.0181159	0.0412	NA	0
TBsq612	NA	NA	NA	NA	NA	NA	NA	NA	NA	NA	NA	NA	NA	NA	NA	NA	554	5	5	0	NA	NA	NA	0.00894454	NA	NA	0
TBsq613	NA	NA	NA	NA	NA	NA	NA	NA	NA	NA	NA	NA	NA	NA	NA	NA	911	5	5	2	NA	NA	NA	0.00545851	NA	NA	0
TBsq617	NA	NA	NA	NA	NA	NA	NA	NA	NA	NA	NA	NA	NA	NA	NA	NA	926	7	7	2	NA	NA	NA	0.00750268	NA	NA	0
TBsq618	NA	NA	NA	NA	NA	NA	NA	NA	NA	NA	NA	NA	NA	NA	NA	NA	553	5	5	2	NA	NA	NA	0.00896057	NA	NA	0
TBsq621	NA	NA	NA	NA	NA	NA	NA	NA	NA	NA	NA	NA	NA	NA	NA	NA	893	2	2	0	NA	NA	NA	0.00223464	NA	NA	0
TBsq622	NA	NA	NA	NA	NA	NA	NA	NA	NA	NA	NA	NA	NA	NA	NA	NA	898	7	6	2	NA	NA	NA	0.00773481	NA	NA	0
TBsq626	NA	NA	NA	NA	NA	NA	NA	NA	NA	NA	NA	NA	NA	NA	NA	NA	909	7	7	0	NA	NA	NA	0.00764192	NA	NA	0
TBsq631	NA	NA	NA	NA	NA	NA	NA	NA	NA	NA	NA	NA	NA	NA	NA	NA	921	2	2	0	NA	NA	NA	0.00216685	NA	NA	0
TBsq638	0.699374	0.333333	0.0231807	NA	NA	NA	-0.865754	NA	0.761331	NA	0.227706	NA	0.0427853	NA	0.225889	NA	909	10	9	1	9	9	NA	0.0108814	0.0398	NA	0
TBsq639	NA	NA	NA	NA	NA	NA	NA	NA	NA	NA	NA	NA	NA	NA	NA	NA	903	7	6	2	NA	NA	NA	0.00769231	NA	NA	0
TBsq640	NA	NA	NA	NA	NA	NA	NA	NA	NA	NA	NA	NA	NA	NA	NA	NA	569	8	8	0	NA	NA	NA	0.0138648	NA	NA	0
TBsq641	NA	NA	NA	NA	NA	NA	NA	NA	NA	NA	NA	NA	NA	NA	NA	NA	914	7	7	0	NA	NA	NA	0.00760043	NA	NA	0
TBsq642	0.00922396	0.526316	0.00419132	NA	NA	NA	-0.411987	NA	1.0443	NA	0.20123	NA	0.0949706	NA	0.00168882	NA	918	20	19	1	19	19	NA	0.021322	0.0356	NA	0
TBsq646	NA	NA	NA	NA	NA	NA	NA	NA	NA	NA	NA	NA	NA	NA	NA	NA	880	6	6	1	NA	NA	NA	0.00677201	NA	NA	0
TBsq647	NA	NA	NA	NA	NA	NA	NA	NA	NA	NA	NA	NA	NA	NA	NA	NA	902	4	3	1	NA	NA	NA	0.00441501	NA	NA	0
TBsq65	NA	NA	NA	NA	NA	NA	NA	NA	NA	NA	NA	NA	NA	NA	NA	NA	900	2	2	0	NA	NA	NA	0.0022173	NA	NA	0
TBsq654	NA	NA	NA	NA	NA	NA	NA	NA	NA	NA	NA	NA	NA	NA	NA	NA	527	8	8	2	NA	NA	NA	0.0149533	NA	NA	0
TBsq655	NA	NA	NA	NA	NA	NA	NA	NA	NA	NA	NA	NA	NA	NA	NA	NA	535	7	7	0	NA	NA	NA	0.0129151	NA	NA	0
TBsq656	NA	NA	NA	NA	NA	NA	NA	NA	NA	NA	NA	NA	NA	NA	NA	NA	903	8	8	0	NA	NA	NA	0.00878156	NA	NA	0
TBsq657	0.78693	0.3	0.00954153	NA	NA	NA	0.680842	NA	0.526149	NA	0.224779	NA	0.0999065	NA	0.0742983	NA	905	10	10	1	10	10	NA	0.010929	0.0384	NA	0
TBsq66	NA	NA	NA	NA	NA	NA	NA	NA	NA	NA	NA	NA	NA	NA	NA	NA	906	0	0	0	NA	NA	NA	0	NA	NA	0
TBsq661	NA	NA	NA	NA	NA	NA	NA	NA	NA	NA	NA	NA	NA	NA	NA	NA	923	7	7	1	NA	NA	NA	0.00752688	NA	NA	0
TBsq662	NA	NA	NA	NA	NA	NA	NA	NA	NA	NA	NA	NA	NA	NA	NA	NA	539	4	4	0	NA	NA	NA	0.00736648	NA	NA	0
TBsq663	NA	NA	NA	NA	NA	NA	NA	NA	NA	NA	NA	NA	NA	NA	NA	NA	913	7	7	2	NA	NA	NA	0.0076087	NA	NA	0
TBsq664	NA	NA	NA	NA	NA	NA	NA	NA	NA	NA	NA	NA	NA	NA	NA	NA	937	8	7	1	NA	NA	NA	0.00846561	NA	NA	0
TBsq665	0.417524	0.4	0.0100212	NA	NA	NA	-1.2613	NA	-0.591947	NA	0.200015	NA	0.0879762	NA	0.169154	NA	929	10	10	2	10	10	NA	0.0106496	0.0356	NA	0
TBsq666	NA	NA	NA	NA	NA	NA	NA	NA	NA	NA	NA	NA	NA	NA	NA	NA	907	9	8	3	NA	NA	NA	0.00982533	NA	NA	0
TBsq668	NA	NA	NA	NA	NA	NA	NA	NA	NA	NA	NA	NA	NA	NA	NA	NA	865	2	2	0	NA	NA	NA	0.0023068	NA	NA	0
TBsq669	0.575175	0.428571	0.0341065	NA	NA	NA	-1.4328	NA	-0.0397397	NA	0.166321	NA	0.051796	NA	0.884198	NA	569	10	7	3	7	7	NA	0.0172712	0.0314	NA	0
TBsq670	NA	NA	NA	NA	NA	NA	NA	NA	NA	NA	NA	NA	NA	NA	NA	NA	928	9	9	1	NA	NA	NA	0.00960512	NA	NA	0
TBsq71	NA	NA	NA	NA	NA	NA	NA	NA	NA	NA	NA	NA	NA	NA	NA	NA	866	1	0	1	NA	NA	NA	0.0011534	NA	NA	0
TBsq72	NA	NA	NA	NA	NA	NA	NA	NA	NA	NA	NA	NA	NA	NA	NA	NA	870	3	2	1	NA	NA	NA	0.00343643	NA	NA	0
TBsq76	NA	NA	NA	NA	NA	NA	NA	NA	NA	NA	NA	NA	NA	NA	NA	NA	898	4	4	0	NA	NA	NA	0.00443459	NA	NA	0
TBsq77	NA	NA	NA	NA	NA	NA	NA	NA	NA	NA	NA	NA	NA	NA	NA	NA	911	3	1	2	NA	NA	NA	0.00328228	NA	NA	0
TBsq83	NA	NA	NA	NA	NA	NA	NA	NA	NA	NA	NA	NA	NA	NA	NA	NA	920	1	1	0	NA	NA	NA	0.00108578	NA	NA	0
TBsq85	NA	NA	NA	NA	NA	NA	NA	NA	NA	NA	NA	NA	NA	NA	NA	NA	864	2	1	1	NA	NA	NA	0.00230947	NA	NA	0
TBsq86	NA	NA	NA	NA	NA	NA	NA	NA	NA	NA	NA	NA	NA	NA	NA	NA	856	3	1	2	NA	NA	NA	0.00349243	NA	NA	0
TBsq87	NA	NA	NA	NA	NA	NA	NA	NA	NA	NA	NA	NA	NA	NA	NA	NA	922	8	7	3	NA	NA	NA	0.00860215	NA	NA	0
TBsq88	NA	NA	NA	NA	NA	NA	NA	NA	NA	NA	NA	NA	NA	NA	NA	NA	921	9	8	2	NA	NA	NA	0.00967742	NA	NA	0
TBsq90	NA	NA	NA	NA	NA	NA	NA	NA	NA	NA	NA	NA	NA	NA	NA	NA	886	5	5	0	NA	NA	NA	0.00561167	NA	NA	0
TBsq91	NA	NA	NA	NA	NA	NA	NA	NA	NA	NA	NA	NA	NA	NA	NA	NA	865	1	1	1	NA	NA	NA	0.00115473	NA	NA	0
TBsq93	NA	NA	NA	NA	NA	NA	NA	NA	NA	NA	NA	NA	NA	NA	NA	NA	903	4	4	0	NA	NA	NA	0.00441014	NA	NA	0
TBsq95	NA	NA	NA	NA	NA	NA	NA	NA	NA	NA	NA	NA	NA	NA	NA	NA	916	5	5	0	NA	NA	NA	0.00542888	NA	NA	0
TBsq96	NA	NA	NA	NA	NA	NA	NA	NA	NA	NA	NA	NA	NA	NA	NA	NA	908	1	1	0	NA	NA	NA	0.00110011	NA	NA	0
TBsq162	0.336405	0.444444	0.0099658	0.474026	0.5	0.0724411	-1.97012	-1.90067	0.0530537	0.178292	0.1909	0.785798	0.111862	0.123876	0.0582173	0.454633	7271	12	9	6	15	9	6	0.00164767	0.0402	0.0442	0
TBsq451	8.03013e-12	0.39759	0.00568283	4.12231e-09	0.4	0.00628125	-0.773445	-1.29593	0.626397	-0.403097	0.209612	0.775581	0.13011	0.154559	2.75126e-08	1.46987e-08	59673	251	166	125	291	166	125	0.00418864	0.0424	0.045	0
TBsq649	1.40278e-11	0.325103	0.00939841	3.57512e-10	0.335	0.00317968	-1.28769	-1.42291	0.158141	-0.0126613	0.262745	0.727168	0.136371	0.147651	8.24702e-09	3.51695e-09	78474	392	243	200	443	243	200	0.00497046	0.0481	0.0494	0
TBsq431	4.86278e-14	0.340741	0.00555284	3.46705e-11	0.334842	0.0108204	-1.35599	-1.16384	-0.158691	0.30146	0.282694	0.700768	0.141902	0.140748	1.75527e-10	9.53728e-09	54845	440	270	221	491	270	221	0.00795876	0.0503	0.052	0
