# Supplementary material for: Whole-genome sequencing reveals transmission pattern and drug resistance of Mycobacterium tuberculosis intra- or inter-hosts
Source: Front Cell Infect Microbiol. 2025 Jan 21;14:1488547. doi: 10.3389/fcimb.2024.1488547 (PMC11790449; doi:10.3389/fcimb.2024.1488547)
Supplement: Supplementary file 15 [file Table14.xlsx]

## Sheet: Sheet1
Supplementary Table 14. The information for 12 patients with mixed infection samples
Sample_type	Sample	Patient_category	Specific SNP	Resistant_type	Resistant_drug	Resistant_mutation	Patient	Culture_time	Prescription_drugs
Mix	TBsq6	Single sample	NA	Pre-XDR	PAS;INH;LFX;RFP;Sm;MFX;EMB	PAS:folC:S150C;INH:katG:S315T;LFX:gyrA:D94G;RFP:rpoB:D435G;Sm:rpsL:K43R;MFX:gyrA:D94G;EMB:embB:Q445R	0000626093	43236	NA
Mix	TBsq112	Single sample	NA	Pre-XDR	INH;LFX;RFP;RFB;MFX;PZA;EMB;Eto	INH:fabG1:-15C/T;LFX:gyrA:D94G;RFP:rpoB:S450L;RFB:rpoB:S450L;MFX:gyrA:D94G;PZA:pncA:V131G,pncA:V131G,pncA:V44G;EMB:embB:M306I;Eto:fabG1:-15C/T	0001193837	42080	NA
Mix	TBsq140	Single sample	NA	XDR	INH;LFX;Cm;RFP;Sm;Linezolid;MFX;PZA;EMB;AK;Km	INH:katG:S315T;LFX:gyrA:D94G;Cm:rrs:1401A/G;RFP:rpoB:S431G;Sm:rpsL:K43R;Linezolid:rplC:C154R;MFX:gyrA:D94G;PZA:pncA:M175V;EMB:embB:H1002R;AK:rrs:1401A/G;Km:rrs:1401A/G	0001659104	43343	Cs
Mix	TBsq157	Single sample	NA	Pre-XDR	INH;LFX;RFP;RFB;Sm;MFX;PZA;EMB;Eto	INH:fabG1:-15C/T,ahpC:-52C/T;LFX:gyrA:D94N;RFP:rpoB:S450L;RFB:rpoB:S450L;Sm:rrs:514A/C;MFX:gyrA:D94N;PZA:pncA:V130A,pncA:D56G,pncA:H51Y;EMB:embB:Q445R;Eto:fabG1:-15C/T	0000029451	42139	NA
Mix	TBsq176	Single sample	NA	DS			0008476012	43115	INH, RFP, PZA, EMB
Mix	TBsq208	Single sample	NA	DR	LFX;MFX;EMB	LFX:gyrA:D94N,gyrA:D94G;MFX:gyrA:D94N,gyrA:D94G;EMB:embB:G406D	0003636022	42375	RFP, EMB, PTO
Mix	TBsq436	SS patient	1	MDR	INH;RFP;RFB;PZA	INH:katG:S315T;RFP:rpoB:S450L;RFB:rpoB:S450L;PZA:pncA:V169T	0000185383	43220	INH, RFP, PZA, EMB
Pure	TBsq435			MDR	INH;RFP;RFB;PZA	INH:katG:S315T;RFP:rpoB:S450L;RFB:rpoB:S450L;PZA:pncA:V169T	0000185383	43222	EMB, PZA, PTO, LFX
Mix	TBsq525	SS patient	0	Pre-XDR	INH;LFX;RFP;RFB;Sm;MFX;EMB;Eto	INH:fabG1:-15C/T;LFX:gyrA:D94G;RFP:rpoB:S450L,rpoB:I480V;RFB:rpoB:S450L;Sm:rpsL:K43R;MFX:gyrA:D94G;EMB:embB:M306I;Eto:fabG1:-15C/T	0000192694	43364	MFX, Linezolid, Cs, Cfz, PTO
Pure	TBsq524			Pre-XDR	INH;LFX;RFP;RFB;Sm;MFX;EMB;Eto	INH:fabG1:-15C/T;LFX:gyrA:D94G;RFP:rpoB:S450L,rpoB:I480V;RFB:rpoB:S450L;Sm:rpsL:K43R;MFX:gyrA:D94G;EMB:embB:M306I;Eto:fabG1:-15C/T	0000192694	43376	MFX, Linezolid, Cs, Cfz, PTO
Mix	TBsq526	SS patient	2	MDR	PTO;INH;RFP;RFB;Sm;EMB	PTO:ethA:V489G;INH:katG:S315T;RFP:rpoB:S450L;RFB:rpoB:S450L;Sm:rpsL:K43R;EMB:embB:M306L	0000181459	43140	INH, EMB, PZA, LFX
Pure	TBsq527			MDR	PTO;INH;RFP;RFB;Sm;EMB	PTO:ethA:V489G;INH:katG:S315T;RFP:rpoB:S450L;RFB:rpoB:S450L;Sm:rpsL:K43R;EMB:embB:M306L	0000181459	43158	NA
Mix	TBsq136	CS patient	3	DR	INH	INH:katG:S315I,katG:S315N	0000103338	42201	INH, RFB
Pure	TBsq138			Pre-XDR	INH;LFX;RFP;RFB;MFX	INH:katG:S315I;LFX:gyrA:D94G;RFP:rpoB:H445Y;RFB:rpoB:H445Y;MFX:gyrA:D94G	0000103338	42929	PAS, INH, Cfz, LFX
Pure	TBsq647	CS patient	0	Pre-XDR	LFX;RFP;RFB;Sm;MFX;EMB	LFX:gyrA:D94N,gyrA:D94G;RFP:rpoB:H445D;RFB:rpoB:H445D;Sm:rpsL:K43R;MFX:gyrA:D94N,gyrA:D94G;EMB:embB:M306V	0005774802	42628	PTO, EMB, PZA, LFX
Mix	TBsq146			XDR	PTO;LFX;RFP;RFB;Sm;Linezolid;MFX;EMB	PTO:ethA:W21*;LFX:gyrA:D94N,gyrA:D94G;RFP:rpoB:H445D;RFB:rpoB:H445D;Sm:rpsL:K43R;Linezolid:rplC:C154R;MFX:gyrA:D94N,gyrA:D94G;EMB:embB:M306V	0005774802	43157	INH, RFP, EMB, PZA
Pure	TBsq642	CS patient	0	DR	INH;Sm	INH:katG:S315T;Sm:rpsL:K88R	0000124184	42304	PAS, INH, RFB, EMB, PZA, LFX
Mix	TBsq644			DR	INH;Sm	INH:katG:S315T;Sm:rpsL:K88R	0000124184	42693	INH, PZA, EMB, MFX
